# Supplementary material for: (E)-N′-(3,3-Dimethyl-2,6-diphenyl­piperidin-4-yl­idene)isonicotinohydrazide
Source: Acta Crystallogr Sect E Struct Rep Online. 2010 Oct 20;66(Pt 11):o2841. doi: 10.1107/S1600536810040936 (PMC3009086; doi:10.1107/S1600536810040936)
Supplement: Supplementary file 2 [file e-66-o2841-Isup2.hkl]

#
# h,k,l, Fc-squared, Fo-squared, sigma(Fo-squared) and status flag
#
data_I
_shelx_title ' dmph in P -1  Z=2 C25H26N4O1'
_shelx_refln_list_code          4
_shelx_F_calc_maximum      132.90
_exptl_crystal_F_000       424.00
_reflns_d_resolution_high  0.7422
 
loop_
 _symmetry_equiv_pos_as_xyz
 'x, y, z'
 '-x, -y, -z'
 
_cell_length_a     6.2128
_cell_length_b    12.8346
_cell_length_c    15.0022
_cell_angle_alpha  65.293
_cell_angle_beta   78.823
_cell_angle_gamma  86.948
 
_shelx_F_squared_multiplier     1.000
 
loop_
 _refln_index_h
 _refln_index_k
 _refln_index_l
 _refln_F_squared_calc
 _refln_F_squared_meas
 _refln_F_squared_sigma
 _refln_observed_status
   2   0   0      440.27      433.43     12.12 o
   3   0   0      778.54      796.84     22.05 o
   4   0   0       46.43       53.90      2.75 o
   5   0   0       74.77       76.27      3.80 o
   6   0   0        3.03        2.65      1.47 o
   7   0   0       11.45        9.79      2.14 o
  -8   1   0        1.79       -0.83      1.60 o
  -7   1   0        1.56        2.13      1.59 o
  -6   1   0        8.53        5.17      1.57 o
  -5   1   0       25.89       23.94      2.16 o
  -4   1   0       68.71       62.34      2.94 o
  -3   1   0        0.61        0.29      0.59 o
  -2   1   0      168.26      166.20      1.68 o
  -1   1   0     6380.74     5739.75    100.52 o
   1   1   0     7110.94     6507.73     82.13 o
   2   1   0     1022.57     1049.73      9.96 o
   3   1   0        4.39        4.25      0.17 o
   4   1   0        5.43        6.12      0.31 o
   5   1   0      100.39       96.12      6.20 o
   6   1   0        5.11        5.17      1.55 o
  -8   2   0        5.83        6.04      1.99 o
  -7   2   0        0.06        1.92      1.47 o
  -6   2   0      123.74      121.47      5.42 o
  -5   2   0       59.29       51.37      1.40 o
  -4   2   0       24.44       29.81      0.70 o
  -3   2   0        1.85        1.72      0.15 o
  -2   2   0      779.85      808.80      7.64 o
  -1   2   0      179.27      188.13      1.53 o
   0   2   0      196.13      209.04      2.24 o
   1   2   0     3241.09     3065.77     23.40 o
   2   2   0       64.72       52.23      0.53 o
   3   2   0       56.96       45.74      0.62 o
   4   2   0       28.45       24.35      0.40 o
   5   2   0       44.75       47.14      1.62 o
   6   2   0       40.03       40.85      1.49 o
   7   2   0        1.76        0.41      0.51 o
   8   2   0        1.83        1.13      0.49 o
  -8   3   0        1.11        0.84      1.74 o
  -7   3   0        3.11        3.34      1.64 o
  -6   3   0       35.12       30.80      1.56 o
  -5   3   0       87.17       90.89      2.23 o
  -4   3   0        0.95        1.23      0.15 o
  -3   3   0        6.13        6.37      0.18 o
  -2   3   0     1027.18     1020.37      8.61 o
  -1   3   0       11.12       13.76      0.39 o
   0   3   0        6.02        4.67      0.17 o
   1   3   0        0.02       -0.12      0.12 o
   2   3   0       15.66       22.76      0.37 o
   3   3   0       31.75       39.93      0.56 o
   4   3   0        0.11       -0.15      0.15 o
   5   3   0      102.29       95.96      1.79 o
   6   3   0       25.35       23.98      0.77 o
   7   3   0       10.04       11.13      0.72 o
   8   3   0        0.15        0.03      0.76 o
  -7   4   0        2.58        2.75      0.46 o
  -6   4   0        0.08       -0.29      0.29 o
  -5   4   0        3.85        3.44      0.39 o
  -4   4   0        0.27       -0.03      0.17 o
  -3   4   0      309.45      371.05      3.29 o
  -2   4   0      829.79      906.47      7.71 o
  -1   4   0      119.19      109.65      1.74 o
   0   4   0     1998.66     2135.79     17.02 o
   1   4   0      103.44       96.69      1.76 o
   2   4   0       33.75       35.85      0.50 o
   3   4   0      143.85      157.00      1.53 o
   4   4   0       10.49       12.59      0.41 o
   5   4   0        1.03        0.89      0.28 o
   6   4   0       13.66       12.27      0.65 o
   7   4   0       17.52       16.17      1.11 o
  -7   5   0        0.46        0.20      0.66 o
  -6   5   0        4.80        3.95      0.45 o
  -5   5   0       36.41       35.52      0.72 o
  -4   5   0       32.79       25.68      0.56 o
  -3   5   0      208.26      218.84      2.09 o
  -2   5   0       54.90       69.78      0.86 o
  -1   5   0      162.32      172.90      1.70 o
   0   5   0       76.09       74.16      0.85 o
   1   5   0     1347.16     1384.58     11.72 o
   2   5   0      445.84      463.56      4.09 o
   3   5   0      124.40      134.66      1.41 o
   4   5   0       34.71       34.65      0.64 o
   5   5   0       26.49       25.97      0.87 o
   6   5   0       20.48       20.12      1.27 o
   7   5   0       14.37       16.53      1.01 o
  -7   6   0        2.32        1.86      0.89 o
  -6   6   0        1.23        1.61      0.44 o
  -5   6   0       88.18       84.41      1.32 o
  -4   6   0        8.54        8.30      0.39 o
  -3   6   0       10.66       12.38      0.38 o
  -2   6   0        9.75        7.91      0.32 o
  -1   6   0      163.84      164.21      1.69 o
   0   6   0       96.27      115.77      1.37 o
   1   6   0      573.56      584.21      5.47 o
   2   6   0       54.38       60.06      0.80 o
   3   6   0       45.84       45.37      0.73 o
   4   6   0       28.97       28.63      0.68 o
   5   6   0       25.31       24.84      0.77 o
   6   6   0        3.43        4.20      0.54 o
   7   6   0        0.89        0.86      0.60 o
  -7   7   0        5.85        6.63      0.71 o
  -6   7   0        0.45        0.14      0.51 o
  -5   7   0        1.79        1.58      0.37 o
  -4   7   0        0.99        0.63      0.30 o
  -3   7   0        4.68        4.85      0.34 o
  -2   7   0      154.38      154.55      1.93 o
  -1   7   0      521.74      510.92      4.62 o
   0   7   0       58.29       60.16      0.94 o
   1   7   0      135.33      131.96      1.59 o
   2   7   0      377.13      372.76      3.31 o
   3   7   0       55.38       57.73      0.90 o
   4   7   0       24.21       24.92      0.71 o
   5   7   0        0.03       -0.46      0.46 o
   6   7   0        2.37        2.84      0.70 o
   7   7   0        2.44        3.29      1.27 o
  -7   8   0        0.14        1.31      0.69 o
  -6   8   0        0.06        0.42      0.55 o
  -5   8   0        0.19        0.72      0.44 o
  -4   8   0        0.85       -0.17      0.33 o
  -3   8   0        6.33        7.34      0.38 o
  -2   8   0        3.61        4.81      0.35 o
  -1   8   0       25.63       24.56      0.65 o
   0   8   0       53.02       60.86      1.05 o
   1   8   0       10.40       12.71      0.53 o
   2   8   0      267.55      252.93      2.62 o
   3   8   0      206.62      203.51      2.15 o
   4   8   0        1.13        0.56      0.39 o
   5   8   0        2.67        1.63      0.48 o
   6   8   0        1.47        0.46      0.72 o
  -6   9   0       16.20       18.69      1.12 o
  -5   9   0        0.59        0.13      0.45 o
  -4   9   0        0.71       -0.44      0.44 o
  -3   9   0       58.27       56.91      1.16 o
  -2   9   0        0.00        0.09      0.34 o
  -1   9   0      131.22      122.80      1.73 o
   0   9   0      613.84      633.69      6.11 o
   1   9   0       15.40       16.87      1.20 o
   2   9   0       64.99       60.57      1.09 o
   3   9   0      128.35      126.10      1.59 o
   4   9   0       68.99       70.14      1.56 o
   5   9   0        3.66        2.96      0.79 o
   6   9   0       10.58       12.82      1.23 o
  -6  10   0       15.62       17.76      1.18 o
  -5  10   0       46.88       47.04      1.31 o
  -4  10   0       26.08       25.42      1.08 o
  -3  10   0       52.56       47.91      1.08 o
  -2  10   0        1.74        1.34      0.60 o
  -1  10   0        7.99        7.77      0.54 o
   0  10   0      221.29      232.69      2.69 o
   1  10   0       10.20        9.20      0.56 o
   2  10   0       99.68       97.69      1.78 o
   3  10   0        4.52        5.62      0.65 o
   4  10   0        0.26        0.52      0.67 o
   5  10   0        0.76        1.28      0.66 o
   6  10   0        0.75       -0.82      0.82 o
  -6  11   0        1.42        1.62      1.64 o
  -5  11   0        0.51        0.42      0.75 o
  -4  11   0        7.79       10.99      0.91 o
  -3  11   0       10.62        9.32      0.79 o
  -2  11   0        0.59        0.11      0.66 o
  -1  11   0       27.83       29.01      1.23 o
   0  11   0      112.00      119.86      2.83 o
   1  11   0        4.00        2.99      0.74 o
   2  11   0       12.47       10.94      0.86 o
   3  11   0        9.99        8.37      0.76 o
   4  11   0        0.66       -0.10      0.70 o
   5  11   0        3.88        3.82      0.97 o
  -5  12   0        3.35        2.43      0.87 o
  -4  12   0        2.35        3.33      0.80 o
  -3  12   0        5.77        5.11      0.93 o
  -2  12   0       17.09       17.45      1.27 o
  -1  12   0       21.36       21.72      1.36 o
   0  12   0       50.19       52.52      2.38 o
   1  12   0        9.85        8.81      1.46 o
   2  12   0       35.28       34.30      1.27 o
   3  12   0        9.71       12.08      1.59 o
   4  12   0        0.05       -0.36      1.06 o
   5  12   0        0.12        1.24      0.93 o
  -4  13   0       11.74       13.23      1.27 o
  -3  13   0        0.21       -0.11      0.84 o
  -2  13   0       23.14       24.95      1.30 o
  -1  13   0        2.10        1.06      1.68 o
   0  13   0       31.19       35.70      3.98 o
   1  13   0       55.55       56.52      2.75 o
   2  13   0       22.51       24.12      1.37 o
   3  13   0        1.18       -0.36      1.71 o
   4  13   0        2.59        2.65      1.07 o
  -3  14   0        1.68        2.33      1.27 o
  -2  14   0        1.39        4.03      1.85 o
  -1  14   0        1.43       -0.02      1.45 o
   0  14   0       24.34       26.91      2.83 o
   1  14   0       32.22       33.29      1.87 o
   2  14   0        1.58        1.57      1.08 o
   3  14   0        8.32        5.78      1.70 o
  -2  15   0        1.91        1.59      1.14 o
  -1  15   0       11.44       13.47      1.90 o
   0  15   0        4.64        3.33      1.65 o
   1  15   0       13.47       15.07      1.50 o
   2  15   0        7.22        6.48      1.29 o
  -1 -15   1        1.76        2.54      1.22 o
   0 -15   1        0.00       -1.13      1.13 o
   1 -15   1        0.47       -1.37      2.17 o
  -2 -14   1        5.16        5.84      1.40 o
  -1 -14   1        5.20        5.54      1.29 o
   0 -14   1        5.87        5.89      1.26 o
   1 -14   1        0.60       -0.74      1.71 o
   2 -14   1        4.09        4.96      1.57 o
   3 -14   1        7.10        6.97      1.53 o
  -4 -13   1        3.39        2.23      1.60 o
  -3 -13   1       20.19       17.97      1.91 o
  -2 -13   1        3.36        1.49      0.99 o
  -1 -13   1        0.84       -0.03      0.91 o
   0 -13   1        0.07       -0.59      1.75 o
   1 -13   1       46.54       48.97      2.54 o
   2 -13   1        0.00       -1.23      1.23 o
   3 -13   1        1.62        0.63      0.90 o
   4 -13   1        4.60        7.09      1.13 o
  -4 -12   1        0.52        1.36      0.95 o
  -3 -12   1        1.06        0.62      0.82 o
  -2 -12   1       13.92       15.44      1.04 o
  -1 -12   1        5.85        5.95      0.93 o
   0 -12   1       79.14       75.67      2.79 o
   1 -12   1        0.10       -0.53      1.18 o
   2 -12   1        1.23        0.77      0.87 o
   3 -12   1       12.41       12.88      1.29 o
   4 -12   1        0.39        1.74      0.90 o
   5 -12   1        1.18        0.85      0.84 o
  -5 -11   1        8.70        9.06      1.55 o
  -4 -11   1        0.01        0.01      0.87 o
  -3 -11   1       35.02       32.92      2.43 o
  -2 -11   1       21.37       17.66      0.98 o
  -1 -11   1       38.19       34.11      1.36 o
   0 -11   1      114.47      121.94      3.51 o
   1 -11   1        0.33        0.20      0.82 o
   2 -11   1        1.70        1.08      0.71 o
   3 -11   1       41.64       42.93      1.34 o
   4 -11   1        4.65        4.48      0.77 o
   5 -11   1        0.56        0.63      0.75 o
  -5 -10   1        1.36        1.52      0.83 o
  -4 -10   1        5.34        5.30      0.83 o
  -3 -10   1       55.89       50.76      1.44 o
  -2 -10   1        0.01        0.45      0.56 o
  -1 -10   1       28.41       28.15      1.04 o
   0 -10   1      216.97      221.65      2.61 o
   1 -10   1        0.95        1.01      0.41 o
   2 -10   1      215.72      218.87      2.96 o
   3 -10   1       35.64       32.87      0.96 o
   4 -10   1       11.54       10.17      0.74 o
   5 -10   1        2.77        2.66      0.74 o
   6 -10   1       10.55       13.43      2.18 o
  -6  -9   1       11.59        8.25      1.93 o
  -5  -9   1        0.40        0.90      0.64 o
  -4  -9   1        0.16        0.20      0.52 o
  -3  -9   1        2.85        1.52      0.46 o
  -2  -9   1      638.66      615.23      5.57 o
  -1  -9   1       27.98       29.67      1.11 o
   0  -9   1       45.24       50.81      1.01 o
   1  -9   1      139.02      138.29      1.91 o
   2  -9   1       94.91       98.56      1.53 o
   3  -9   1       68.79       61.98      1.10 o
   4  -9   1        0.21       -0.11      0.48 o
   5  -9   1       42.15       42.89      1.21 o
   6  -9   1        0.19       -0.60      0.60 o
  -6  -8   1       14.39       17.13      1.27 o
  -5  -8   1       19.17       22.02      0.97 o
  -4  -8   1       24.37       24.91      0.86 o
  -3  -8   1        1.56        0.60      0.36 o
  -2  -8   1        8.53        9.43      0.44 o
  -1  -8   1      187.64      197.90      4.66 o
   0  -8   1       75.48       75.07      1.17 o
   1  -8   1       65.26       65.38      1.15 o
   2  -8   1        0.72        0.86      0.30 o
   3  -8   1      116.72      119.37      1.56 o
   4  -8   1        0.60       -0.11      0.36 o
   5  -8   1      112.39      104.94      1.88 o
   6  -8   1        2.10        2.43      0.83 o
   7  -8   1       14.92       20.79      1.16 o
  -7  -7   1        0.00        0.11      0.69 o
  -6  -7   1        0.93        0.66      0.71 o
  -5  -7   1        3.53        2.19      0.49 o
  -4  -7   1       34.13       37.35      0.94 o
  -3  -7   1       85.31       90.86      1.21 o
  -2  -7   1        1.31        0.88      0.27 o
  -1  -7   1       99.61      105.87      1.38 o
   0  -7   1        9.59       10.80      0.44 o
   1  -7   1        3.61        3.54      0.34 o
   2  -7   1       11.94       11.99      0.44 o
   3  -7   1       15.78       13.38      0.44 o
   4  -7   1       29.06       27.98      0.71 o
   5  -7   1        7.38        8.76      0.57 o
   6  -7   1       33.50       24.00      1.12 o
   7  -7   1        7.39       10.83      0.85 o
  -7  -6   1        0.73       -0.58      0.58 o
  -6  -6   1        3.28        3.15      0.67 o
  -5  -6   1        9.09        7.69      0.57 o
  -4  -6   1       15.73       14.79      0.53 o
  -3  -6   1       15.93       13.68      0.44 o
  -2  -6   1       87.04       86.07      0.98 o
  -1  -6   1      880.31      860.36      7.90 o
   0  -6   1      330.68      365.80      3.58 o
   1  -6   1      402.84      379.73      3.50 o
   2  -6   1       39.20       34.26      0.73 o
   3  -6   1       16.35       14.23      0.42 o
   4  -6   1       62.53       56.08      0.94 o
   5  -6   1       20.89       17.21      0.69 o
   6  -6   1        2.17        1.49      0.38 o
   7  -6   1        1.10        1.41      0.74 o
  -7  -5   1        1.61        1.12      0.59 o
  -6  -5   1        5.84        4.71      0.52 o
  -5  -5   1       48.47       47.81      1.01 o
  -4  -5   1        0.40       -0.19      0.24 o
  -3  -5   1       12.64       14.94      0.42 o
  -2  -5   1      441.38      406.38      3.44 o
  -1  -5   1      903.22      877.30      7.56 o
   0  -5   1       37.84       47.02      0.72 o
   1  -5   1      127.58      136.50      1.61 o
   2  -5   1      299.25      317.03      2.93 o
   3  -5   1       65.79       71.04      0.89 o
   4  -5   1       50.14       39.89      0.69 o
   5  -5   1       78.00       63.27      1.03 o
   6  -5   1        7.05        8.23      0.54 o
   7  -5   1        5.82        7.07      0.66 o
  -7  -4   1        0.45       -0.44      0.76 o
  -6  -4   1        1.73        0.50      0.43 o
  -5  -4   1      105.64      106.47      1.59 o
  -4  -4   1       14.39       12.57      0.41 o
  -3  -4   1       54.89       52.19      0.74 o
  -2  -4   1       23.52       22.42      0.46 o
  -1  -4   1      893.11      850.07      6.86 o
   0  -4   1     1412.36     1549.55     12.44 o
   1  -4   1      786.66      774.55      6.65 o
   2  -4   1      181.91      179.49      1.73 o
   3  -4   1      202.40      219.92      2.06 o
   4  -4   1       38.41       36.15      0.57 o
   5  -4   1       70.52       60.40      0.90 o
   6  -4   1       52.13       52.59      1.36 o
   7  -4   1        7.96        8.11      0.66 o
   8  -4   1       10.31       14.60      1.45 o
  -7  -3   1        7.66        8.35      0.73 o
  -6  -3   1        0.00       -0.33      0.33 o
  -5  -3   1       60.60       60.59      1.28 o
  -4  -3   1       50.63       47.68      0.71 o
  -3  -3   1      118.23      125.49      1.32 o
  -2  -3   1        0.15        0.19      0.13 o
  -1  -3   1     1435.36     1454.87     10.92 o
   0  -3   1     1932.67     2008.01     16.00 o
   1  -3   1       35.31       27.58      0.41 o
   2  -3   1     1368.46     1399.08     11.75 o
   3  -3   1      546.58      598.93      5.52 o
   4  -3   1       28.78       23.17      0.36 o
   5  -3   1        0.58       -0.73      0.73 o
   6  -3   1       45.42       40.65      2.54 o
   7  -3   1        5.54       11.14      2.06 o
   8  -3   1        0.00        0.62      1.71 o
  -7  -2   1        0.75        0.42      0.45 o
  -6  -2   1       19.82       17.82      0.64 o
  -5  -2   1       22.98       23.46      0.68 o
  -4  -2   1       84.93       91.33      1.39 o
  -3  -2   1      318.97      364.17      3.61 o
  -2  -2   1      214.27      217.18      1.94 o
  -1  -2   1      110.05      112.06      1.02 o
   0  -2   1     5607.36     5545.52     44.48 o
   1  -2   1      535.65      498.14      5.27 o
   2  -2   1      568.58      552.99      4.44 o
   3  -2   1       57.35       69.16      0.80 o
   4  -2   1       13.45       14.08      0.44 o
   5  -2   1       87.24       83.32      2.62 o
   6  -2   1        0.00        0.15      1.30 o
   7  -2   1       20.69       19.30      2.38 o
   8  -2   1        3.48        4.66      1.98 o
  -8  -1   1        0.59       -0.37      0.44 o
  -7  -1   1        0.07       -0.25      0.46 o
  -6  -1   1       43.33       44.71      1.55 o
  -5  -1   1       13.59       12.06      0.84 o
  -4  -1   1      297.91      340.21      3.96 o
  -3  -1   1       39.77       36.16      0.52 o
  -2  -1   1       65.06       65.87      0.77 o
  -1  -1   1     1351.94     1342.58      9.71 o
   0  -1   1      199.20      202.16      5.70 o
   1  -1   1      964.70      944.50     12.90 o
   2  -1   1      307.62      311.60      3.03 o
   3  -1   1       12.28       20.41      0.47 o
   4  -1   1        2.56        6.79      1.15 o
   5  -1   1      163.04      157.08      5.91 o
   6  -1   1       61.44       66.88      3.83 o
   7  -1   1       13.78       14.71      2.31 o
   8  -1   1        0.97        0.15      1.64 o
  -6   0   1        0.09        0.76      1.40 o
  -5   0   1       41.94       39.72      1.65 o
  -4   0   1      315.33      294.83      4.46 o
  -3   0   1       98.44      116.79      1.14 o
  -2   0   1      214.24      182.84      1.82 o
  -1   0   1     1627.84     1491.12     13.22 o
   1   0   1     2550.92     2409.07     23.76 o
   2   0   1      965.38      972.76     26.34 o
   3   0   1      398.76      423.28     12.22 o
   4   0   1      194.53      190.87      6.43 o
   5   0   1        0.23        1.13      1.03 o
   6   0   1        3.73        3.31      1.49 o
   7   0   1       14.51       19.96      2.40 o
   8   0   1       19.07       28.38      3.06 o
  -7   1   1       48.22       58.81      4.00 o
  -6   1   1       61.59       59.15      3.58 o
  -5   1   1      161.67      157.43      3.35 o
  -4   1   1        4.51        4.12      0.46 o
  -3   1   1        2.12        0.88      0.12 o
  -2   1   1      294.17      297.32      2.89 o
  -1   1   1     3687.10     3514.10     31.04 o
   0   1   1       49.79       56.43      0.89 o
   1   1   1      219.01      219.66      2.15 o
   2   1   1      360.89      372.65      3.66 o
   3   1   1      477.20      469.06     13.41 o
   4   1   1        3.74        2.36      0.91 o
   5   1   1        2.63        1.11      1.18 o
   6   1   1       18.43       17.04      2.08 o
   7   1   1        3.81        4.86      1.76 o
  -8   2   1        0.02        1.42      1.82 o
  -7   2   1        0.87        0.89      1.40 o
  -6   2   1       44.44       42.62      3.19 o
  -5   2   1       31.18       27.68      1.03 o
  -4   2   1       14.24       15.87      0.57 o
  -3   2   1      294.29      310.08      3.03 o
  -2   2   1      223.48      224.19      2.26 o
  -1   2   1      866.82      835.13      7.14 o
   0   2   1      121.72      121.81      2.46 o
   1   2   1     1951.20     1866.01     15.01 o
   2   2   1      241.41      220.81      1.85 o
   3   2   1      461.00      499.77      4.79 o
   4   2   1       17.89       19.67      0.40 o
   5   2   1      111.91      109.92      5.33 o
   6   2   1        5.62        5.84      0.51 o
  -8   3   1        0.42        0.28      0.43 o
  -7   3   1        1.90        1.08      0.77 o
  -6   3   1       86.57       83.87      2.16 o
  -5   3   1        3.30        2.00      0.50 o
  -4   3   1       17.95       18.06      0.36 o
  -3   3   1       43.28       45.75      0.54 o
  -2   3   1       97.34      102.60      0.96 o
  -1   3   1      200.18      209.92      1.80 o
   0   3   1     1193.84     1247.35      9.98 o
   1   3   1      816.44      821.64      6.96 o
   2   3   1     2116.60     2123.34     17.49 o
   3   3   1      461.43      474.81      4.04 o
   4   3   1       86.25       91.54      0.97 o
   5   3   1       10.98       11.56      0.47 o
   6   3   1        4.91        4.00      0.35 o
   7   3   1        6.07        5.74      0.78 o
   8   3   1        6.38        6.83      0.67 o
  -7   4   1        1.35        1.44      0.44 o
  -6   4   1        0.00       -0.28      0.32 o
  -5   4   1      184.26      176.77      2.67 o
  -4   4   1        4.77        3.63      0.20 o
  -3   4   1       41.66       44.19      0.75 o
  -2   4   1      464.95      496.86      4.32 o
  -1   4   1       91.83       81.29      0.93 o
   0   4   1      665.28      703.14      5.74 o
   1   4   1     5839.41     5558.02     46.53 o
   2   4   1        1.70        1.53      0.18 o
   3   4   1       13.71       15.54      0.47 o
   4   4   1      208.72      206.28      2.20 o
   5   4   1        5.93        5.69      0.31 o
   6   4   1        2.76        0.96      0.37 o
   7   4   1        0.96        1.01      0.78 o
  -7   5   1        5.72        5.93      0.62 o
  -6   5   1        0.24        0.08      0.35 o
  -5   5   1       19.15       19.35      0.50 o
  -4   5   1        0.60        0.94      0.22 o
  -3   5   1       27.65       30.90      0.52 o
  -2   5   1      519.25      553.00      4.84 o
  -1   5   1       37.36       41.97      0.64 o
   0   5   1      577.47      616.82      5.11 o
   1   5   1      306.49      309.82      2.84 o
   2   5   1       59.38       57.12      0.79 o
   3   5   1       25.04       21.10      0.45 o
   4   5   1       77.29       80.27      1.02 o
   5   5   1       85.00       80.45      1.29 o
   6   5   1       30.37       30.20      1.02 o
   7   5   1        1.88        2.99      0.89 o
  -7   6   1        0.11        0.53      0.67 o
  -6   6   1        2.15        1.38      0.59 o
  -5   6   1      104.42      102.11      1.48 o
  -4   6   1       31.50       23.77      0.74 o
  -3   6   1        0.00        0.77      0.21 o
  -2   6   1      102.87      114.93      1.27 o
  -1   6   1       62.64       63.38      0.83 o
   0   6   1       35.86       29.36      0.57 o
   1   6   1        6.47        5.81      0.33 o
   2   6   1      212.12      218.80      2.15 o
   3   6   1        2.51        2.03      0.24 o
   4   6   1        4.83        3.77      0.30 o
   5   6   1       11.52       10.93      0.52 o
   6   6   1       35.60       34.28      1.06 o
   7   6   1       13.30       14.18      1.55 o
  -7   7   1        6.23        8.59      2.20 o
  -6   7   1       14.32       13.14      0.82 o
  -5   7   1       16.11       14.30      0.57 o
  -4   7   1        0.16       -0.27      0.27 o
  -3   7   1      103.86      103.21      1.24 o
  -2   7   1        1.57        1.28      0.24 o
  -1   7   1        3.78        2.93      0.52 o
   0   7   1       15.57       21.28      0.54 o
   1   7   1      121.91      137.94      3.13 o
   2   7   1        0.40        0.14      0.24 o
   3   7   1        1.42        1.96      0.28 o
   4   7   1       43.17       44.40      0.88 o
   5   7   1        0.04       -0.37      0.37 o
   6   7   1        0.06       -0.23      1.09 o
   7   7   1        1.06        0.08      1.48 o
  -7   8   1        4.48        8.72      0.82 o
  -6   8   1        2.48        2.81      0.63 o
  -5   8   1       63.06       61.34      1.31 o
  -4   8   1        2.68        1.30      0.36 o
  -3   8   1        0.06       -0.18      0.24 o
  -2   8   1       17.71       19.76      0.54 o
  -1   8   1        0.01        0.10      0.23 o
   0   8   1      616.90      637.30      6.04 o
   1   8   1      159.45      146.93      1.88 o
   2   8   1        0.19        0.45      0.29 o
   3   8   1       33.37       34.01      0.69 o
   4   8   1        5.86        5.13      0.47 o
   5   8   1        0.01        0.46      0.42 o
   6   8   1        0.13       -1.00      1.74 o
   7   8   1        2.30        2.35      0.79 o
  -6   9   1        7.39        8.80      0.85 o
  -5   9   1       23.52       23.14      0.87 o
  -4   9   1      198.70      177.05      2.48 o
  -3   9   1        2.07        1.76      0.35 o
  -2   9   1        1.09        1.49      0.34 o
  -1   9   1       45.36       50.02      1.20 o
   0   9   1       58.80       60.13      1.06 o
   1   9   1       22.78       25.61      0.96 o
   2   9   1        3.25        4.53      0.44 o
   3   9   1       14.62       13.66      0.53 o
   4   9   1        1.89        1.20      0.47 o
   5   9   1        0.06       -0.47      0.47 o
   6   9   1        0.37       -0.36      0.73 o
  -6  10   1        0.05        0.41      0.69 o
  -5  10   1        0.47       -0.15      0.48 o
  -4  10   1      143.46      132.44      2.31 o
  -3  10   1       43.57       40.42      0.92 o
  -2  10   1       89.29       95.71      1.42 o
  -1  10   1       48.44       51.62      1.17 o
   0  10   1       42.05       44.69      0.97 o
   1  10   1        3.19        2.27      0.36 o
   2  10   1        4.35        3.43      0.48 o
   3  10   1       36.10       34.02      1.14 o
   4  10   1       11.22       12.18      0.93 o
   5  10   1       16.91       18.15      1.02 o
   6  10   1        0.90        1.72      0.88 o
  -6  11   1       21.57       28.04      1.48 o
  -5  11   1        2.51        2.11      0.77 o
  -4  11   1        1.95        1.78      0.68 o
  -3  11   1        4.88        3.24      0.65 o
  -2  11   1       86.38       83.87      1.85 o
  -1  11   1       96.76       93.48      2.07 o
   0  11   1       24.25       26.01      1.04 o
   1  11   1       19.28       16.97      1.23 o
   2  11   1       10.83       11.77      0.90 o
   3  11   1       77.75       79.90      1.62 o
   4  11   1       17.72       16.66      1.06 o
   5  11   1        3.68        3.10      1.45 o
  -5  12   1        5.65        6.11      0.97 o
  -4  12   1        0.05        0.30      0.65 o
  -3  12   1       31.57       28.42      2.10 o
  -2  12   1      125.29      126.92      2.82 o
  -1  12   1       28.00       28.50      1.45 o
   0  12   1       19.11       19.57      1.62 o
   1  12   1       25.63       25.85      1.43 o
   2  12   1       30.52       31.06      1.34 o
   3  12   1       67.63       71.35      2.02 o
   4  12   1        0.43        0.32      0.87 o
   5  12   1        0.12       -0.85      0.85 o
  -4  13   1        0.01        0.33      0.83 o
  -3  13   1       11.22       11.87      1.19 o
  -2  13   1        2.15        2.36      0.82 o
  -1  13   1        2.18        1.63      1.26 o
   0  13   1        0.22        0.70      1.21 o
   1  13   1       62.54       65.77      2.67 o
   2  13   1       11.60       11.71      1.43 o
   3  13   1       21.92       20.93      1.15 o
   4  13   1        0.30       -0.89      0.89 o
  -4  14   1        0.18       -0.44      0.86 o
  -3  14   1        0.19        0.84      0.98 o
  -2  14   1       10.65       13.07      1.34 o
  -1  14   1        5.22        6.75      1.58 o
   0  14   1       10.10        9.75      1.68 o
   1  14   1        6.85        9.65      1.64 o
   2  14   1        0.00        0.16      1.14 o
   3  14   1        3.31        1.88      1.50 o
  -3  15   1        1.22        1.93      2.40 o
  -2  15   1        1.29        0.35      1.11 o
  -1  15   1        3.15        3.46      1.69 o
   0  15   1       12.67       13.21      1.94 o
   1  15   1       10.62       10.74      1.83 o
   2  15   1        2.49        1.15      1.12 o
   0  16   1        0.40       -1.47      2.40 o
  -2 -14   2        0.37       -0.62      1.24 o
  -1 -14   2        1.08        1.21      1.12 o
   0 -14   2       51.24       55.80      2.08 o
   1 -14   2        0.58       -0.06      1.00 o
   2 -14   2        0.01       -0.66      1.45 o
   3 -14   2        3.84        2.59      1.48 o
  -3 -13   2        0.02       -0.29      1.42 o
  -2 -13   2        4.70        3.73      1.26 o
  -1 -13   2        5.36        5.64      1.10 o
   0 -13   2       11.73       12.95      1.20 o
   1 -13   2        2.21        2.17      1.40 o
   2 -13   2        0.54        0.10      1.30 o
   3 -13   2        2.71        3.19      1.33 o
   4 -13   2        1.32        1.36      0.97 o
  -4 -12   2        0.03       -0.94      1.02 o
  -3 -12   2        0.00       -0.82      0.96 o
  -2 -12   2       20.32       19.45      1.55 o
  -1 -12   2        1.41        1.76      0.93 o
   0 -12   2       30.04       33.33      1.46 o
   1 -12   2       49.26       49.05      2.42 o
   2 -12   2        3.42        1.94      0.96 o
   3 -12   2        3.24        4.35      0.98 o
   4 -12   2        0.30        1.24      0.92 o
   5 -12   2        0.61        0.07      0.98 o
  -5 -11   2        2.30        2.60      1.13 o
  -4 -11   2        0.21       -0.90      0.90 o
  -3 -11   2        2.51        2.66      0.85 o
  -2 -11   2       65.45       60.46      1.84 o
  -1 -11   2       24.13       25.65      1.26 o
   0 -11   2        4.26        4.71      0.99 o
   1 -11   2        0.52        0.10      0.80 o
   2 -11   2       36.26       33.36      1.58 o
   3 -11   2       13.30       13.93      0.87 o
   4 -11   2        0.59       -0.18      0.66 o
   5 -11   2        0.01        0.70      0.76 o
  -5 -10   2        2.33        2.57      1.05 o
  -4 -10   2        3.22        1.97      0.77 o
  -3 -10   2       70.38       64.56      1.61 o
  -2 -10   2        8.49       10.60      0.92 o
  -1 -10   2        1.45        1.80      0.58 o
   0 -10   2        6.74        8.89      0.66 o
   1 -10   2        0.02       -0.01      0.64 o
   2 -10   2       38.49       38.85      1.41 o
   3 -10   2       52.94       54.70      1.46 o
   4 -10   2        7.25        8.56      0.97 o
   5 -10   2        2.69        0.47      0.72 o
   6 -10   2        0.77       -0.30      0.70 o
  -6  -9   2        0.19       -0.99      1.05 o
  -5  -9   2        3.95        4.15      0.98 o
  -4  -9   2        0.39        1.01      0.68 o
  -3  -9   2       43.36       44.57      1.28 o
  -2  -9   2       19.84       21.24      0.78 o
  -1  -9   2      377.88      367.77      3.59 o
   0  -9   2      100.23      103.05      1.65 o
   1  -9   2      666.91      654.21      6.75 o
   2  -9   2      176.89      182.58      2.36 o
   3  -9   2      114.69      114.25      1.62 o
   4  -9   2       51.86       55.43      1.38 o
   5  -9   2        3.48        4.66      0.58 o
   6  -9   2        2.31        0.25      0.65 o
  -6  -8   2        4.97        6.82      1.03 o
  -5  -8   2        0.72        0.71      0.54 o
  -4  -8   2       20.49       19.12      0.86 o
  -3  -8   2      149.43      153.19      1.93 o
  -2  -8   2      108.79      105.63      1.50 o
  -1  -8   2        5.11        4.57      0.55 o
   0  -8   2      120.44      129.19      1.69 o
   1  -8   2      758.73      735.13      7.41 o
   2  -8   2      771.41      725.90      7.31 o
   3  -8   2      119.58      117.12      1.57 o
   4  -8   2       17.30       13.92      0.65 o
   5  -8   2        4.84        4.52      0.58 o
   6  -8   2        0.28        0.65      0.61 o
   7  -8   2        1.07        0.93      0.55 o
  -6  -7   2        3.07        4.17      0.85 o
  -5  -7   2       34.64       32.02      1.26 o
  -4  -7   2       33.20       35.03      0.95 o
  -3  -7   2        0.62        0.63      0.40 o
  -2  -7   2        0.87       -0.04      0.28 o
  -1  -7   2      502.16      506.47      4.57 o
   0  -7   2        0.42        0.56      0.29 o
   1  -7   2       54.78       58.23      1.27 o
   2  -7   2       92.84       89.81      1.17 o
   3  -7   2       11.36       13.36      0.46 o
   4  -7   2        4.68        4.67      0.39 o
   5  -7   2       55.35       48.00      1.15 o
   6  -7   2        2.81        1.40      0.59 o
   7  -7   2        1.05        1.36      0.67 o
  -7  -6   2        2.55        2.85      0.84 o
  -6  -6   2        6.25        6.17      0.98 o
  -5  -6   2        0.18        0.50      0.42 o
  -4  -6   2       21.01       24.15      0.75 o
  -3  -6   2        9.90       11.21      0.43 o
  -2  -6   2      195.54      189.42      2.34 o
  -1  -6   2       56.01       56.17      0.82 o
   0  -6   2      163.71      171.61      1.92 o
   1  -6   2      457.25      466.58      5.56 o
   2  -6   2      339.68      336.30      3.34 o
   3  -6   2       61.32       60.16      0.88 o
   4  -6   2        3.04        1.96      0.30 o
   5  -6   2       26.53       24.61      0.71 o
   6  -6   2       13.74       13.87      0.81 o
   7  -6   2        0.48        0.66      0.44 o
  -7  -5   2        4.29        4.74      0.77 o
  -6  -5   2        1.73        0.14      0.62 o
  -5  -5   2        3.32        2.98      0.42 o
  -4  -5   2       11.65       11.13      0.50 o
  -3  -5   2       79.49       76.51      1.00 o
  -2  -5   2        9.31        7.08      0.33 o
  -1  -5   2      114.59      104.50      1.25 o
   0  -5   2      447.31      499.37      4.71 o
   1  -5   2      159.89      183.11      3.88 o
   2  -5   2       11.68       12.87      0.39 o
   3  -5   2       20.46       26.27      0.60 o
   4  -5   2        4.78        4.35      0.29 o
   5  -5   2        5.64        4.79      0.36 o
   6  -5   2       45.23       44.46      1.14 o
   7  -5   2        9.11       16.07      1.06 o
  -7  -4   2        1.60        1.96      0.69 o
  -6  -4   2        0.74        0.44      0.44 o
  -5  -4   2       29.93       28.80      0.77 o
  -4  -4   2        9.14        8.41      0.37 o
  -3  -4   2        0.54        0.87      0.21 o
  -2  -4   2       71.16       75.89      0.92 o
  -1  -4   2       54.13       48.30      0.62 o
   0  -4   2     1130.21     1229.75      9.94 o
   1  -4   2       20.18       20.13      0.72 o
   2  -4   2        0.14        0.69      0.17 o
   3  -4   2        5.58        7.41      0.27 o
   4  -4   2       11.23        9.27      0.32 o
   5  -4   2        1.37        1.17      0.25 o
   6  -4   2      160.16      148.78      2.72 o
   7  -4   2        3.11        1.29      0.47 o
   8  -4   2       13.30       18.42      1.54 o
  -7  -3   2        0.28        1.22      0.79 o
  -6  -3   2       24.02       22.01      0.86 o
  -5  -3   2        1.12       -0.08      0.28 o
  -4  -3   2       33.39       31.42      0.59 o
  -3  -3   2       16.17       16.61      0.40 o
  -2  -3   2      124.17      130.53      1.32 o
  -1  -3   2        1.39        0.63      0.15 o
   0  -3   2        0.88        0.32      0.13 o
   1  -3   2        0.59        0.98      0.19 o
   2  -3   2        7.15        5.75      0.22 o
   3  -3   2      188.77      214.18      1.98 o
   4  -3   2       23.74       19.15      0.38 o
   5  -3   2       33.93       26.60      0.69 o
   6  -3   2        7.04        4.35      0.34 o
   7  -3   2        2.31        1.13      0.40 o
   8  -3   2        0.93        2.25      0.46 o
  -7  -2   2        0.26        0.23      0.53 o
  -6  -2   2       10.54        9.06      0.53 o
  -5  -2   2       41.52       34.65      0.67 o
  -4  -2   2        2.01        0.88      0.19 o
  -3  -2   2       38.16       40.12      0.56 o
  -2  -2   2       86.91      100.25      1.09 o
  -1  -2   2       48.47       41.61      0.53 o
   0  -2   2     3510.05     3540.49     25.58 o
   1  -2   2      139.15      135.46      1.28 o
   2  -2   2      552.02      542.13      4.65 o
   3  -2   2      113.72      115.61      1.12 o
   4  -2   2        1.03        2.03      0.16 o
   5  -2   2        1.18        1.05      0.39 o
   6  -2   2       12.68       15.15      0.76 o
   7  -2   2        2.76        2.70      1.72 o
   8  -2   2        0.29        0.68      1.52 o
  -7  -1   2       18.11       17.31      0.90 o
  -6  -1   2       26.40       25.89      1.13 o
  -5  -1   2        0.62        1.05      0.29 o
  -4  -1   2        2.26        2.95      0.18 o
  -3  -1   2       18.55       16.74      0.34 o
  -2  -1   2      725.49      765.80      6.84 o
  -1  -1   2     4235.68     3941.07     31.32 o
   0  -1   2     1799.70     1910.33     15.10 o
   1  -1   2      143.43      128.84      1.12 o
   2  -1   2        0.50        0.65      0.09 o
   3  -1   2       57.09       68.55      0.95 o
   4  -1   2        9.30       12.70      0.44 o
   5  -1   2       31.39       29.41      2.23 o
   6  -1   2        2.33        1.76      1.35 o
   7  -1   2        0.99        0.37      1.27 o
   8  -1   2        0.16       -0.96      1.45 o
  -7   0   2       12.49       13.02      0.76 o
  -6   0   2        1.81        2.12      0.31 o
  -5   0   2       16.16       14.32      0.82 o
  -4   0   2      429.69      417.58      4.07 o
  -3   0   2       12.93       16.17      0.32 o
  -2   0   2      251.19      245.84      2.80 o
  -1   0   2       42.67       34.94      0.38 o
   0   0   2     1379.15     1401.35     14.40 o
   1   0   2      906.31      855.27      6.28 o
   2   0   2       15.58       13.84      0.25 o
   3   0   2     1390.29     1534.63     25.35 o
   4   0   2      255.48      275.70      8.70 o
   5   0   2       58.23       66.14      3.34 o
   6   0   2        3.31        4.36      1.49 o
   7   0   2        8.99        8.43      1.84 o
   8   0   2        0.05       -0.42      1.52 o
  -6   1   2       96.73       95.61      4.05 o
  -5   1   2      214.62      210.39      4.38 o
  -4   1   2       35.44       36.10      0.72 o
  -3   1   2       72.97       70.60      0.82 o
  -2   1   2      262.88      260.30      2.29 o
  -1   1   2       16.85       18.12      0.22 o
   0   1   2        8.66        6.01      0.20 o
   1   1   2    11549.22    10755.18    114.00 o
   2   1   2      617.53      583.99      5.23 o
   3   1   2      364.21      338.53      3.90 o
   4   1   2      164.86      173.16      5.96 o
   5   1   2       18.21       22.93      2.06 o
   6   1   2       64.89       67.54      3.80 o
   7   1   2        5.97        3.56      1.59 o
   8   1   2        8.14       14.03      2.45 o
  -7   2   2       14.90       16.16      0.75 o
  -6   2   2        0.05       -0.46      0.46 o
  -5   2   2       24.78       21.47      2.84 o
  -4   2   2        0.98        1.46      0.22 o
  -3   2   2        0.35        0.52      0.14 o
  -2   2   2       45.91       47.39      0.47 o
  -1   2   2       19.22       23.32      0.38 o
   0   2   2        0.00       -0.07      0.07 o
   1   2   2     6352.33     6016.15     46.14 o
   2   2   2     1157.73     1189.90      9.46 o
   3   2   2      197.30      192.73      1.94 o
   4   2   2        7.37        7.39      0.28 o
   5   2   2       81.99       73.70      1.38 o
   6   2   2        0.68       -0.78      1.06 o
   7   2   2        0.03        0.39      1.27 o
  -7   3   2        7.15        8.65      0.57 o
  -6   3   2        0.15       -0.29      0.29 o
  -5   3   2       31.45       31.48      0.81 o
  -4   3   2      120.09      118.56      1.16 o
  -3   3   2       77.44       87.88      0.91 o
  -2   3   2      353.60      346.85      3.04 o
  -1   3   2      216.23      230.23      1.97 o
   0   3   2      776.10      812.98      6.92 o
   1   3   2     3271.15     3182.53     26.70 o
   2   3   2      884.64      874.34      7.39 o
   3   3   2        5.65        6.07      0.18 o
   4   3   2        2.82        5.76      0.24 o
   5   3   2        2.68        1.63      0.63 o
   6   3   2        0.71       -1.11      1.11 o
   7   3   2        0.26        0.51      0.49 o
   8   3   2        5.21        3.99      0.55 o
  -7   4   2        0.00        0.22      0.44 o
  -6   4   2       73.76       75.01      1.42 o
  -5   4   2       61.99       54.47      1.14 o
  -4   4   2       53.28       56.70      0.70 o
  -3   4   2      151.88      139.92      1.48 o
  -2   4   2       52.92       53.20      0.65 o
  -1   4   2       56.01       61.85      0.65 o
   0   4   2     2884.66     3124.83     26.15 o
   1   4   2     3754.57     3569.55     29.73 o
   2   4   2      437.12      422.73      3.90 o
   3   4   2        3.75        5.45      0.21 o
   4   4   2       39.06       41.69      0.60 o
   5   4   2        6.70        7.18      0.32 o
   6   4   2        4.80        5.49      0.44 o
   7   4   2        0.02        0.08      0.73 o
   8   4   2        1.10        1.01      0.72 o
  -7   5   2        0.00       -0.40      0.45 o
  -6   5   2        0.20        0.43      0.37 o
  -5   5   2       57.60       57.73      0.94 o
  -4   5   2        1.15        0.00      0.20 o
  -3   5   2        1.13        3.46      0.29 o
  -2   5   2       56.86       55.57      0.72 o
  -1   5   2      259.87      280.10      2.45 o
   0   5   2       48.80       53.56      0.67 o
   1   5   2      381.56      397.66      3.55 o
   2   5   2      396.03      377.01      3.57 o
   3   5   2       83.56       91.06      1.02 o
   4   5   2        8.54        9.38      0.40 o
   5   5   2       62.66       60.86      1.04 o
   6   5   2       34.79       32.46      1.27 o
   7   5   2       18.24       16.10      0.99 o
  -7   6   2        0.80        0.21      0.73 o
  -6   6   2        3.93        3.74      0.48 o
  -5   6   2        7.11        6.18      0.40 o
  -4   6   2       12.60       13.24      0.45 o
  -3   6   2       52.47       63.00      0.91 o
  -2   6   2       52.42       53.68      0.74 o
  -1   6   2      763.70      812.99      7.03 o
   0   6   2       78.53       85.59      1.01 o
   1   6   2       59.97       62.47      0.88 o
   2   6   2      729.83      732.20      6.37 o
   3   6   2       79.36       75.18      0.95 o
   4   6   2       18.91       19.51      0.48 o
   5   6   2        2.66        2.91      0.46 o
   6   6   2        0.00       -0.32      0.32 o
   7   6   2        0.41        1.65      0.61 o
  -7   7   2        4.35        4.23      0.89 o
  -6   7   2        4.41        5.73      0.65 o
  -5   7   2        4.76        3.73      0.39 o
  -4   7   2       21.43       22.51      0.80 o
  -3   7   2        0.00       -0.08      0.23 o
  -2   7   2        1.68        0.76      0.23 o
  -1   7   2      110.80      101.30      1.20 o
   0   7   2      240.08      274.44      2.79 o
   1   7   2      259.51      247.12      2.56 o
   2   7   2        0.13       -0.22      0.22 o
   3   7   2       53.83       52.09      0.95 o
   4   7   2        4.43        3.02      0.32 o
   5   7   2       17.79       19.24      0.64 o
   6   7   2        8.98        6.28      0.60 o
   7   7   2        2.94        3.68      1.04 o
  -7   8   2        0.26        0.30      0.87 o
  -6   8   2        8.45       10.72      1.02 o
  -5   8   2        0.68        0.34      0.40 o
  -4   8   2        3.06        1.93      0.37 o
  -3   8   2        7.19        5.75      0.35 o
  -2   8   2        6.69        7.80      0.40 o
  -1   8   2        6.60        6.36      0.47 o
   0   8   2      158.64      160.28      1.86 o
   1   8   2      113.60      109.59      2.23 o
   2   8   2      116.66      114.21      1.38 o
   3   8   2      163.84      171.82      1.91 o
   4   8   2        0.22       -0.33      0.33 o
   5   8   2        0.18       -0.40      0.40 o
   6   8   2        0.04       -0.48      0.48 o
   7   8   2        0.00       -0.76      0.79 o
  -6   9   2        8.25        7.89      0.83 o
  -5   9   2       38.18       33.36      1.02 o
  -4   9   2       80.04       75.86      1.40 o
  -3   9   2       24.97       28.46      0.72 o
  -2   9   2        0.75        0.57      0.28 o
  -1   9   2       36.19       37.25      0.80 o
   0   9   2       77.05       83.49      1.25 o
   1   9   2       29.30       27.97      1.75 o
   2   9   2       31.84       34.39      0.75 o
   3   9   2       72.17       72.90      1.20 o
   4   9   2        2.91        2.16      0.46 o
   5   9   2        0.36       -0.42      0.42 o
   6   9   2        0.01       -0.44      1.10 o
  -6  10   2       14.04       11.69      1.01 o
  -5  10   2       21.74       20.95      1.05 o
  -4  10   2       43.36       36.41      1.15 o
  -3  10   2       46.65       40.81      0.90 o
  -2  10   2      111.04       97.95      1.43 o
  -1  10   2        3.80        3.34      0.39 o
   0  10   2        1.04        1.60      0.38 o
   1  10   2        8.81        9.57      0.53 o
   2  10   2        5.30        3.62      0.45 o
   3  10   2       12.17       16.74      0.64 o
   4  10   2       31.10       30.19      1.08 o
   5  10   2       10.07       11.05      0.74 o
   6  10   2        2.42        1.09      0.96 o
  -6  11   2        3.43        4.48      1.08 o
  -5  11   2       43.31       44.11      1.79 o
  -4  11   2       14.18       15.91      1.29 o
  -3  11   2       18.49       18.93      0.93 o
  -2  11   2        0.04       -0.41      0.41 o
  -1  11   2       57.99       61.60      1.49 o
   0  11   2       39.92       41.00      0.94 o
   1  11   2       65.93       59.83      1.84 o
   2  11   2        4.69        5.35      0.74 o
   3  11   2       18.96       19.64      0.97 o
   4  11   2        1.97        2.63      0.74 o
   5  11   2        0.08       -0.56      0.63 o
   6  11   2        0.01       -0.29      0.77 o
  -5  12   2        4.20        4.87      0.93 o
  -4  12   2        9.87       10.47      0.94 o
  -3  12   2        3.73        4.76      0.73 o
  -2  12   2       21.99       17.08      1.07 o
  -1  12   2        6.85        6.03      1.53 o
   0  12   2        9.25       10.49      1.42 o
   1  12   2       46.67       46.93      1.87 o
   2  12   2       57.15       57.47      2.17 o
   3  12   2        0.22       -0.21      0.76 o
   4  12   2        1.21        2.09      0.82 o
   5  12   2        0.02        0.24      1.01 o
  -5  13   2        5.77        6.58      1.07 o
  -4  13   2        1.66        1.57      0.88 o
  -3  13   2        0.04       -0.56      0.76 o
  -2  13   2       60.34       64.78      1.89 o
  -1  13   2        2.66        2.37      1.67 o
   0  13   2        0.10       -1.02      1.19 o
   1  13   2       30.62       31.20      1.99 o
   2  13   2        7.46        5.54      1.08 o
   3  13   2        0.25        0.52      0.76 o
   4  13   2        2.54        3.46      1.06 o
   5  13   2        0.00        0.89      1.40 o
  -4  14   2        1.59        2.08      0.92 o
  -3  14   2        0.08        0.99      0.89 o
  -2  14   2       43.14       46.06      2.02 o
  -1  14   2        3.58        3.49      1.47 o
   0  14   2       11.10       16.01      1.77 o
   1  14   2        0.01       -1.31      1.31 o
   2  14   2       33.60       37.25      7.02 o
   3  14   2        0.03       -1.34      1.34 o
   4  14   2        4.67        3.71      1.90 o
  -3  15   2        8.18        8.30      1.52 o
  -2  15   2        0.03        0.34      1.01 o
  -1  15   2        2.18        0.77      1.56 o
   0  15   2       35.08       42.85      2.56 o
   1  15   2       11.31       11.87      1.87 o
   2  15   2       37.58       39.76      2.37 o
   3  15   2       11.71        9.49      1.88 o
  -1  16   2        1.65        0.98      1.72 o
   0  16   2        2.10        3.41      2.08 o
   1  16   2        1.24        1.64      1.78 o
  -1 -14   3        5.08        6.35      1.48 o
   0 -14   3        3.65        2.53      1.21 o
   1 -14   3        1.17        0.66      1.09 o
   2 -14   3        0.86        0.32      1.07 o
  -2 -13   3        0.06        0.03      1.18 o
  -1 -13   3        1.69        1.06      1.14 o
   0 -13   3        2.92        4.09      1.11 o
   1 -13   3        0.34       -0.32      0.98 o
   2 -13   3        0.65       -0.92      0.92 o
   3 -13   3        2.58        2.01      1.09 o
  -3 -12   3        0.08        1.13      1.37 o
  -2 -12   3        8.15        9.51      1.28 o
  -1 -12   3        4.68        3.43      1.11 o
   0 -12   3       11.55       12.21      1.39 o
   1 -12   3        0.04       -0.35      0.97 o
   2 -12   3        6.91        7.93      1.26 o
   3 -12   3        5.58        6.57      1.22 o
   4 -12   3        3.41        2.34      0.98 o
  -4 -11   3        1.31        1.02      1.01 o
  -3 -11   3        3.85        1.81      1.19 o
  -2 -11   3        4.30        4.47      0.90 o
  -1 -11   3       28.86       26.49      1.89 o
   0 -11   3        6.40        5.42      0.86 o
   1 -11   3        2.58        4.07      0.85 o
   2 -11   3       15.65       14.24      1.19 o
   3 -11   3        0.90        0.17      0.71 o
   4 -11   3        8.41       10.06      1.13 o
   5 -11   3        0.35        0.30      0.70 o
  -5 -10   3        0.22        0.66      1.50 o
  -4 -10   3        0.17        0.02      0.85 o
  -3 -10   3        0.41       -0.82      0.87 o
  -2 -10   3      103.26       98.22      3.61 o
  -1 -10   3        1.08        1.11      0.68 o
   0 -10   3       38.94       36.68      1.45 o
   1 -10   3      104.72      102.58      2.60 o
   2 -10   3        7.26        8.00      0.85 o
   3 -10   3        3.66        2.64      0.67 o
   4 -10   3        1.17        0.99      0.73 o
   5 -10   3       29.97       32.29      1.55 o
   6 -10   3        0.11        0.27      0.64 o
  -5  -9   3        0.22        0.09      0.85 o
  -4  -9   3       13.31       12.83      0.96 o
  -3  -9   3       39.33       34.42      1.22 o
  -2  -9   3        2.53        2.54      0.67 o
  -1  -9   3        4.56        3.53      0.54 o
   0  -9   3        2.76        2.57      0.40 o
   1  -9   3      448.78      434.34      5.22 o
   2  -9   3        1.88        1.88      0.51 o
   3  -9   3       15.26       15.01      0.84 o
   4  -9   3        1.56        1.29      0.54 o
   5  -9   3        0.77        0.40      0.50 o
   6  -9   3        0.07        1.38      0.63 o
  -6  -8   3        3.23        4.89      1.28 o
  -5  -8   3        2.28        4.52      0.99 o
  -4  -8   3        5.71        5.83      0.68 o
  -3  -8   3        8.43        8.00      0.57 o
  -2  -8   3       18.84       14.26      0.63 o
  -1  -8   3       17.92       17.51      0.60 o
   0  -8   3       53.67       53.19      0.91 o
   1  -8   3      300.42      284.09      3.28 o
   2  -8   3      235.05      228.97      2.76 o
   3  -8   3      125.40      119.37      1.63 o
   4  -8   3       40.64       34.44      0.97 o
   5  -8   3        2.55        1.33      0.49 o
   6  -8   3        0.12        0.74      0.72 o
  -6  -7   3        0.17       -0.75      0.75 o
  -5  -7   3       69.01       72.73      1.73 o
  -4  -7   3       11.54       10.74      0.69 o
  -3  -7   3      115.33      114.90      1.57 o
  -2  -7   3       31.12       32.18      0.79 o
  -1  -7   3       23.66       23.28      0.63 o
   0  -7   3       56.41       56.66      0.89 o
   1  -7   3        2.65        3.36      0.62 o
   2  -7   3      169.04      168.77      1.88 o
   3  -7   3        1.18        1.50      0.32 o
   4  -7   3        4.83        5.27      0.46 o
   5  -7   3        1.61        1.06      0.44 o
   6  -7   3        9.54        9.25      0.68 o
   7  -7   3        0.07        0.06      0.82 o
  -6  -6   3        4.61        6.38      0.91 o
  -5  -6   3        4.05        5.60      0.60 o
  -4  -6   3        4.55        3.93      0.56 o
  -3  -6   3        8.45        7.65      0.41 o
  -2  -6   3      179.84      159.51      1.78 o
  -1  -6   3        0.79        0.24      0.27 o
   0  -6   3      294.25      319.45      2.88 o
   1  -6   3       34.96       38.25      0.80 o
   2  -6   3        0.86        0.56      0.27 o
   3  -6   3       27.35       24.11      0.59 o
   4  -6   3        0.18       -0.27      0.27 o
   5  -6   3       11.44       10.40      0.59 o
   6  -6   3       10.87        9.71      0.55 o
   7  -6   3        1.04        1.34      0.71 o
  -7  -5   3        0.70        1.11      0.70 o
  -6  -5   3        1.47        0.05      0.58 o
  -5  -5   3        8.08        6.63      0.72 o
  -4  -5   3       23.05       21.82      0.70 o
  -3  -5   3       11.09       10.68      0.41 o
  -2  -5   3        0.03       -0.22      0.22 o
  -1  -5   3      298.43      290.42      2.79 o
   0  -5   3      442.58      511.41      4.29 o
   1  -5   3      107.23      119.63      1.42 o
   2  -5   3      464.43      463.61      4.19 o
   3  -5   3       14.53       16.08      0.44 o
   4  -5   3        0.94        0.53      0.25 o
   5  -5   3       26.79       24.87      0.75 o
   6  -5   3        2.62        2.83      0.34 o
   7  -5   3        6.55        5.76      0.96 o
  -7  -4   3        2.95        1.61      0.64 o
  -6  -4   3        0.94       -0.27      0.52 o
  -5  -4   3       12.11       10.65      0.52 o
  -4  -4   3       77.20       71.21      1.18 o
  -3  -4   3       18.01       16.70      0.48 o
  -2  -4   3       27.18       25.06      0.53 o
  -1  -4   3     1157.28     1158.82      9.34 o
   0  -4   3      168.65      212.21      1.94 o
   1  -4   3       42.83       47.24      0.85 o
   2  -4   3      726.01      722.56      6.62 o
   3  -4   3        0.07       -0.12      0.17 o
   4  -4   3        2.64        1.14      0.18 o
   5  -4   3       22.08       23.05      0.60 o
   6  -4   3        3.44        3.11      0.43 o
   7  -4   3        0.54        1.87      0.66 o
  -7  -3   3        1.53        3.34      1.01 o
  -6  -3   3        2.44        1.87      0.66 o
  -5  -3   3        6.52        4.09      0.38 o
  -4  -3   3      185.63      196.50      4.89 o
  -3  -3   3       66.06       70.24      0.93 o
  -2  -3   3        1.01        3.02      0.22 o
  -1  -3   3      172.88      155.19      1.47 o
   0  -3   3     3290.67     3674.28     27.66 o
   1  -3   3       36.81       38.86      0.53 o
   2  -3   3      139.83      150.23      1.50 o
   3  -3   3       32.61       27.90      0.47 o
   4  -3   3        1.88        3.26      0.40 o
   5  -3   3       57.07       54.08      0.77 o
   6  -3   3       28.40       25.66      0.75 o
   7  -3   3       61.77       61.23      3.13 o
   8  -3   3        3.46        4.59      0.57 o
  -7  -2   3        3.44        1.54      0.84 o
  -6  -2   3        2.15        3.18      0.47 o
  -5  -2   3        6.90        7.40      0.39 o
  -4  -2   3       42.46       39.33      0.80 o
  -3  -2   3      294.60      320.55      3.05 o
  -2  -2   3      813.90      853.64      7.69 o
  -1  -2   3      429.88      434.25      4.09 o
   0  -2   3      282.65      320.17      2.59 o
   1  -2   3       60.27       59.48      0.62 o
   2  -2   3       62.21       62.96      0.69 o
   3  -2   3      985.73     1081.33      9.79 o
   4  -2   3        7.83        8.61      0.28 o
   5  -2   3       12.20       10.06      0.43 o
   6  -2   3        1.55        2.11      0.56 o
   7  -2   3       10.58       10.06      2.03 o
   8  -2   3       17.02       20.77      2.85 o
  -7  -1   3        0.04       -0.55      0.62 o
  -6  -1   3       19.04       17.62      0.74 o
  -5  -1   3        0.51       -0.19      0.23 o
  -4  -1   3       26.85       23.66      0.47 o
  -3  -1   3       21.96       26.69      0.44 o
  -2  -1   3       22.07       26.77      0.65 o
  -1  -1   3        5.51        6.83      0.20 o
   0  -1   3        2.30        3.20      0.14 o
   1  -1   3      346.81      352.14      2.90 o
   2  -1   3        7.92       12.87      0.36 o
   3  -1   3       73.45       83.01      0.84 o
   4  -1   3        0.03        0.40      0.20 o
   5  -1   3        0.88        0.53      0.35 o
   6  -1   3       44.41       42.99      3.09 o
   7  -1   3        6.84        6.87      1.82 o
   8  -1   3        1.18        1.81      1.74 o
  -7   0   3       12.65       12.91      0.79 o
  -6   0   3        0.05       -0.02      0.33 o
  -5   0   3       15.43       15.04      0.61 o
  -4   0   3        1.50        1.20      0.29 o
  -3   0   3      300.29      342.08      3.43 o
  -2   0   3       16.22        9.94      0.33 o
  -1   0   3       28.04       22.03      0.33 o
   0   0   3       23.77       22.82      0.35 o
   1   0   3     1241.32     1169.28      8.86 o
   2   0   3     2010.52     1904.72     16.41 o
   3   0   3       96.94       98.73      1.07 o
   4   0   3      242.22      267.65      4.06 o
   5   0   3       46.38       39.84      0.85 o
   6   0   3       11.50       11.04      1.79 o
   7   0   3       16.35       14.61      2.09 o
   8   0   3        0.96       -1.44      1.44 o
  -7   1   3        2.63        3.49      0.56 o
  -6   1   3        0.00       -0.31      0.31 o
  -5   1   3      198.17      196.07      3.17 o
  -4   1   3      240.54      228.64      2.09 o
  -3   1   3      257.81      261.36      2.51 o
  -2   1   3      537.41      554.90      4.72 o
  -1   1   3        0.00       -0.11      0.11 o
   0   1   3      458.77      453.91      4.64 o
   1   1   3       25.07       26.16      0.30 o
   2   1   3      136.43      143.64      1.23 o
   3   1   3      326.20      349.66      3.40 o
   5   1   3       95.08       87.92      3.97 o
   6   1   3       27.97       26.12      2.47 o
   7   1   3        0.19        1.98      1.37 o
   8   1   3        0.61       -0.46      1.38 o
  -7   2   3        1.23        0.92      0.85 o
  -6   2   3       38.78       37.48      0.96 o
  -5   2   3      125.79      123.55      1.98 o
  -4   2   3        1.76        2.13      0.23 o
  -3   2   3      152.19      149.78      1.52 o
  -2   2   3        2.16        2.41      0.15 o
  -1   2   3        3.55        6.15      0.57 o
   0   2   3      476.62      497.67      4.28 o
   1   2   3    17661.58    16577.36    145.60 o
   2   2   3       64.47       73.12      0.74 o
   3   2   3      334.43      360.59      3.28 o
   4   2   3       75.55       80.57      1.08 o
   5   2   3        3.04        4.25      0.35 o
   6   2   3       36.55       37.79      2.94 o
   7   2   3        0.93        0.14      1.20 o
   8   2   3        0.86        3.26      1.86 o
  -7   3   3       11.38       10.84      0.94 o
  -6   3   3        8.56        9.21      0.79 o
  -5   3   3       51.50       50.15      1.08 o
  -4   3   3       22.29       22.33      0.43 o
  -3   3   3        5.46        3.20      0.24 o
  -2   3   3      185.05      204.74      1.89 o
  -1   3   3       46.70       42.82      0.51 o
   0   3   3    16125.05    16168.02    129.09 o
   1   3   3      195.42      186.12      1.63 o
   2   3   3       17.90       18.71      0.34 o
   3   3   3      150.21      159.49      1.40 o
   4   3   3        3.05        3.19      0.15 o
   5   3   3       96.63      104.09      2.49 o
   6   3   3       19.81       17.48      0.89 o
   7   3   3        0.17        1.49      1.42 o
  -7   4   3        0.35        0.32      0.48 o
  -6   4   3        0.49        1.14      0.37 o
  -5   4   3      375.33      378.40      4.21 o
  -4   4   3       81.08       76.50      0.94 o
  -3   4   3      110.78      106.67      1.11 o
  -2   4   3        8.62        9.59      0.27 o
  -1   4   3      134.25      125.65      1.19 o
   0   4   3     5035.54     5272.25     43.56 o
   1   4   3      998.70     1009.34      8.55 o
   2   4   3      334.88      329.55      3.10 o
   3   4   3       13.13       11.03      0.30 o
   4   4   3       28.97       30.12      0.47 o
   5   4   3       19.73       15.82      0.49 o
   6   4   3       20.99       18.88      0.69 o
   7   4   3        1.53        2.66      0.62 o
   8   4   3        5.69        6.52      0.83 o
  -7   5   3        0.27        0.49      0.50 o
  -6   5   3       19.81       18.24      0.78 o
  -5   5   3       38.79       32.94      0.88 o
  -4   5   3      254.16      250.26      2.38 o
  -3   5   3       27.46       25.96      0.45 o
  -2   5   3       14.30       17.57      0.45 o
  -1   5   3      175.34      192.68      1.69 o
   0   5   3      591.07      607.40      5.31 o
   1   5   3      147.71      147.91      1.60 o
   2   5   3     1218.54     1261.35     11.25 o
   3   5   3      118.08      127.73      1.31 o
   4   5   3        0.81        0.69      0.21 o
   5   5   3        8.25       10.41      0.42 o
   6   5   3       34.25       34.56      1.20 o
   7   5   3        0.30        0.89      0.53 o
   8   5   3        0.91        2.13      0.93 o
  -7   6   3        0.01       -0.44      0.68 o
  -6   6   3        0.09       -0.18      0.47 o
  -5   6   3       21.60       19.17      0.61 o
  -4   6   3      118.74      122.66      1.56 o
  -3   6   3        6.69        6.63      0.31 o
  -2   6   3      240.94      237.96      2.29 o
  -1   6   3      411.61      438.64      3.75 o
   0   6   3      534.56      611.42      5.36 o
   1   6   3       83.96       89.27      1.20 o
   2   6   3      133.18      128.67      1.38 o
   3   6   3      137.46      152.11      1.68 o
   4   6   3      101.32      108.29      1.20 o
   5   6   3       56.40       54.92      0.97 o
   6   6   3       10.36       10.04      0.45 o
   7   6   3        1.37        1.45      0.60 o
  -7   7   3        0.43        0.24      0.70 o
  -6   7   3        3.87        3.40      0.58 o
  -5   7   3        3.47        3.42      0.39 o
  -4   7   3       11.56        9.45      0.50 o
  -3   7   3       66.81       68.46      0.94 o
  -2   7   3      158.40      185.61      1.90 o
  -1   7   3       26.98       28.92      0.54 o
   0   7   3      542.36      603.94      5.65 o
   1   7   3       49.14       58.98      0.90 o
   2   7   3       10.54       10.72      0.62 o
   3   7   3       18.26       18.00      0.53 o
   4   7   3        3.29        3.11      0.29 o
   5   7   3        0.29        0.12      0.33 o
   6   7   3        0.03       -0.42      0.42 o
   7   7   3       17.33       17.76      1.09 o
  -7   8   3        3.71        4.74      0.70 o
  -6   8   3        3.25        3.18      0.65 o
  -5   8   3        1.16        0.87      0.44 o
  -4   8   3       16.50       14.11      0.55 o
  -3   8   3       33.14       32.83      0.67 o
  -2   8   3      210.37      204.39      2.12 o
  -1   8   3       28.87       29.88      0.66 o
   0   8   3       11.68       11.95      0.47 o
   1   8   3        1.96        3.96      0.37 o
   2   8   3        1.62        2.21      0.29 o
   3   8   3      116.65      112.07      1.46 o
   4   8   3        4.37        3.10      0.48 o
   5   8   3        0.98        1.37      0.43 o
   6   8   3        4.71        4.55      0.64 o
   7   8   3        1.35        1.36      0.73 o
  -6   9   3        6.16        4.78      0.76 o
  -5   9   3        3.88        3.01      0.49 o
  -4   9   3       17.39       17.22      0.68 o
  -3   9   3       62.91       65.31      1.06 o
  -2   9   3       20.95       24.05      0.68 o
  -1   9   3        7.48        4.95      0.36 o
   0   9   3      169.85      179.05      2.08 o
   1   9   3      144.63      132.47      2.38 o
   2   9   3        0.68        1.03      0.30 o
   3   9   3        9.98        9.21      0.52 o
   4   9   3        0.43        0.10      0.39 o
   5   9   3        5.75        6.03      0.58 o
   6   9   3        0.00       -1.00      1.00 o
   7   9   3        0.02        0.31      0.73 o
  -6  10   3        9.72       15.86      1.25 o
  -5  10   3       15.26       16.83      0.81 o
  -4  10   3       43.60       41.99      1.19 o
  -3  10   3       71.64       63.77      1.11 o
  -2  10   3        0.47        0.09      0.34 o
  -1  10   3       28.62       23.96      0.98 o
   0  10   3       70.11       84.49      1.30 o
   1  10   3       22.34       17.99      0.64 o
   2  10   3       23.52       27.52      1.01 o
   3  10   3       39.81       40.78      0.98 o
   4  10   3       68.36       71.05      1.56 o
   5  10   3        2.72        1.63      0.53 o
   6  10   3        0.34        1.02      0.75 o
  -6  11   3        6.09        9.19      1.00 o
  -5  11   3        6.94        6.12      0.74 o
  -4  11   3        1.27        1.15      0.54 o
  -3  11   3      257.09      246.03      3.02 o
  -2  11   3        6.68        8.68      0.58 o
  -1  11   3        4.97        5.61      0.56 o
   0  11   3        9.24       10.10      0.55 o
   1  11   3      215.94      226.27      3.09 o
   2  11   3        0.04        0.03      0.42 o
   3  11   3       50.40       52.15      1.56 o
   4  11   3        5.78        5.37      0.78 o
   5  11   3        1.83        0.34      0.79 o
   6  11   3        0.56        0.41      0.77 o
  -5  12   3        8.83       10.34      1.34 o
  -4  12   3        6.54        7.56      0.84 o
  -3  12   3      127.12      118.01      2.22 o
  -2  12   3      294.81      276.11      3.97 o
  -1  12   3        4.63        4.49      0.77 o
   0  12   3       31.36       31.63      1.61 o
   1  12   3        1.74        1.67      0.87 o
   2  12   3        6.95        8.69      0.97 o
   3  12   3        0.07       -0.15      0.75 o
   4  12   3       14.92       13.10      1.04 o
   5  12   3        3.06        3.65      0.96 o
  -5  13   3       24.08       29.30      1.57 o
  -4  13   3        0.59        1.27      0.82 o
  -3  13   3       57.83       54.27      1.99 o
  -2  13   3       66.78       65.13      1.85 o
  -1  13   3       16.43       14.21      1.19 o
   0  13   3        0.09        0.29      1.14 o
   1  13   3       11.28       14.12      2.68 o
   2  13   3        0.89        1.50      0.93 o
   3  13   3        0.16        0.10      0.78 o
   4  13   3       12.52       16.26      1.79 o
   5  13   3        0.12        0.29      0.95 o
  -4  14   3        0.17       -0.09      0.82 o
  -3  14   3        3.04        2.47      0.99 o
  -2  14   3        0.63       -0.08      1.82 o
  -1  14   3       45.90       47.95      2.40 o
   0  14   3        4.06        5.67      1.50 o
   1  14   3       17.93       22.55      1.93 o
   2  14   3        4.21        5.63      1.50 o
   3  14   3        2.09        0.68      1.14 o
   4  14   3        4.30        4.41      1.17 o
  -3  15   3        2.59        2.99      1.36 o
  -2  15   3        4.41        3.15      1.08 o
  -1  15   3       18.93       21.66      2.03 o
   0  15   3        0.52        1.09      2.01 o
   1  15   3        1.09        1.55      2.83 o
   2  15   3       29.21       31.38      2.52 o
   3  15   3       30.54       30.11      2.34 o
  -2  16   3       13.18       10.72      3.36 o
  -1  16   3        5.44        6.55      1.85 o
   0  16   3        0.15       -0.65      1.54 o
   1  16   3        1.55        1.39      1.74 o
   2  16   3        1.33        2.29      1.75 o
  -2 -13   4        0.42        0.71      1.30 o
  -1 -13   4        0.00       -0.75      1.17 o
   0 -13   4        1.05        0.37      1.22 o
   1 -13   4        3.30        4.57      1.15 o
   2 -13   4        8.38       10.98      1.47 o
   3 -13   4        5.12        5.67      1.07 o
  -3 -12   4       20.03       23.99      2.11 o
  -2 -12   4        0.51       -0.55      1.10 o
  -1 -12   4        3.51        2.77      1.18 o
   0 -12   4        5.09        4.64      1.25 o
   1 -12   4       14.78       17.50      1.23 o
   2 -12   4       10.30       12.43      1.33 o
   3 -12   4        5.30        7.00      0.99 o
   4 -12   4        0.65        0.72      0.85 o
  -4 -11   4       12.35       17.98      1.49 o
  -3 -11   4        5.85        2.90      1.11 o
  -2 -11   4        3.25        3.16      1.14 o
  -1 -11   4        4.08        3.59      1.13 o
   0 -11   4        0.21       -0.03      0.99 o
   1 -11   4        0.08       -0.75      0.75 o
   2 -11   4        2.99        2.72      0.73 o
   3 -11   4       10.54       11.67      0.92 o
   4 -11   4        4.35        3.93      0.87 o
   5 -11   4        0.37       -0.07      0.75 o
  -4 -10   4        1.03        1.45      1.03 o
  -3 -10   4        1.83        0.51      0.96 o
  -2 -10   4        0.38       -0.23      0.74 o
  -1 -10   4       21.37       21.41      1.37 o
   0 -10   4       10.65       12.46      1.30 o
   1 -10   4       14.59       13.46      0.87 o
   2 -10   4       10.62       10.98      0.84 o
   3 -10   4        6.83        7.23      0.70 o
   4 -10   4        1.21        0.78      0.61 o
   5 -10   4        0.39        0.18      0.67 o
  -5  -9   4        1.14        1.95      1.65 o
  -4  -9   4        2.06        3.26      0.81 o
  -3  -9   4       18.02       17.39      0.96 o
  -2  -9   4        0.01        0.42      0.65 o
  -1  -9   4        3.94        3.99      0.69 o
   0  -9   4       53.07       49.16      1.25 o
   1  -9   4       37.57       31.52      1.03 o
   2  -9   4       36.02       36.10      1.26 o
   3  -9   4        0.07       -0.30      0.51 o
   4  -9   4        1.89        1.15      0.77 o
   5  -9   4        0.07       -0.54      0.54 o
   6  -9   4        0.54        0.19      0.61 o
  -5  -8   4        1.04        2.78      0.97 o
  -4  -8   4        1.29        0.75      0.72 o
  -3  -8   4       40.50       40.08      1.28 o
  -2  -8   4       14.86       16.22      0.71 o
  -1  -8   4       93.51       93.13      1.44 o
   0  -8   4      116.61      115.34      1.59 o
   1  -8   4       10.59        8.52      0.53 o
   2  -8   4      140.99      138.12      1.83 o
   3  -8   4      157.94      158.24      2.02 o
   4  -8   4       14.12       12.84      0.70 o
   5  -8   4       14.66       17.57      0.76 o
   6  -8   4        5.70        6.42      0.72 o
  -6  -7   4       18.99       20.30      1.46 o
  -5  -7   4       52.62       53.49      1.60 o
  -4  -7   4       25.24       22.66      1.02 o
  -3  -7   4        4.19        4.10      0.45 o
  -2  -7   4       18.19       18.89      0.66 o
  -1  -7   4       19.50       18.20      0.61 o
   0  -7   4       18.59       15.10      0.51 o
   1  -7   4        4.81        4.15      0.39 o
   2  -7   4      366.35      343.74      3.53 o
   3  -7   4      194.14      187.94      2.39 o
   4  -7   4       29.53       28.98      1.01 o
   5  -7   4        0.14       -0.30      0.38 o
   6  -7   4        2.95        3.48      0.59 o
   7  -7   4        0.52        1.35      0.62 o
  -6  -6   4        0.03       -0.10      0.72 o
  -5  -6   4       34.19       36.77      1.23 o
  -4  -6   4        5.91        6.24      0.64 o
  -3  -6   4       73.77       75.16      1.27 o
  -2  -6   4      140.74      132.27      1.68 o
  -1  -6   4       13.05       10.75      0.61 o
   0  -6   4       46.52       45.91      0.82 o
   1  -6   4      126.58      121.70      1.44 o
   2  -6   4       76.23       77.22      1.03 o
   3  -6   4      320.85      295.56      2.92 o
   4  -6   4       67.22       69.69      1.11 o
   5  -6   4        0.01       -0.27      0.34 o
   6  -6   4        4.99        2.06      0.49 o
   7  -6   4        0.99        1.68      0.60 o
  -6  -5   4        2.09        2.83      1.12 o
  -5  -5   4        0.15        0.27      0.45 o
  -4  -5   4        0.71        0.77      0.45 o
  -3  -5   4       86.39       81.75      1.55 o
  -2  -5   4      205.11      206.21      2.23 o
  -1  -5   4      123.08      112.60      1.28 o
   0  -5   4       16.20       15.44      0.47 o
   1  -5   4       83.62       88.39      2.04 o
   2  -5   4       26.16       25.08      0.55 o
   3  -5   4        0.05       -0.19      0.22 o
   4  -5   4       61.89       59.53      0.91 o
   5  -5   4       10.52        8.41      0.42 o
   6  -5   4       15.89       16.03      0.72 o
   7  -5   4        0.20       -0.05      0.49 o
  -7  -4   4        0.11       -0.61      0.61 o
  -6  -4   4        0.48        1.19      0.62 o
  -5  -4   4       17.36       16.78      1.31 o
  -4  -4   4      203.29      200.18      2.57 o
  -3  -4   4       16.28       15.03      0.51 o
  -2  -4   4      148.00      124.46      1.49 o
  -1  -4   4        2.46        1.62      0.23 o
   0  -4   4        0.65       -0.19      0.19 o
   1  -4   4      346.52      401.88      4.89 o
   2  -4   4        4.89        2.15      0.22 o
   3  -4   4      262.41      235.96      2.17 o
   4  -4   4       53.52       53.16      0.72 o
   5  -4   4        2.08        1.63      0.28 o
   6  -4   4        0.71        0.54      0.38 o
   7  -4   4       11.83       10.39      0.75 o
  -7  -3   4        0.06       -0.04      1.72 o
  -6  -3   4        2.38        1.49      0.58 o
  -5  -3   4       19.47       20.32      0.70 o
  -4  -3   4       47.95       52.26      1.27 o
  -3  -3   4       23.11       21.01      0.52 o
  -2  -3   4        3.83        5.81      0.30 o
  -1  -3   4      129.38      122.58      2.14 o
   0  -3   4        7.75        7.15      0.30 o
   1  -3   4      221.85      251.50      2.35 o
   2  -3   4      233.65      236.08      2.09 o
   3  -3   4       12.25       14.15      0.35 o
   4  -3   4        0.00       -0.07      0.17 o
   5  -3   4        1.36        0.06      0.24 o
   6  -3   4       15.91       12.74      0.64 o
   7  -3   4       22.41       22.36      1.56 o
   8  -3   4        9.18       10.64      0.75 o
  -7  -2   4        3.16        3.24      0.96 o
  -6  -2   4       18.44       20.83      0.90 o
  -5  -2   4      108.89      114.76      1.78 o
  -4  -2   4       65.82       61.47      1.16 o
  -3  -2   4        2.75        2.88      0.25 o
  -2  -2   4       66.91       76.35      0.96 o
  -1  -2   4       27.00       30.65      0.60 o
   0  -2   4       48.44       52.87      0.63 o
   1  -2   4      588.61      611.57      4.99 o
   2  -2   4      358.90      338.82      2.87 o
   3  -2   4       19.28       18.01      0.38 o
   4  -2   4       62.33       63.79      0.82 o
   5  -2   4        8.61        5.64      0.27 o
   6  -2   4        0.04       -0.27      0.27 o
   7  -2   4        9.06        7.63      0.56 o
   8  -2   4        1.48        1.13      0.45 o
  -7  -1   4        7.12        8.04      1.10 o
  -6  -1   4        3.79        2.39      0.45 o
  -5  -1   4        2.57        2.08      0.32 o
  -4  -1   4        3.48        2.58      0.33 o
  -3  -1   4        9.27       10.76      0.33 o
  -2  -1   4      107.54      112.53      1.25 o
  -1  -1   4        2.79        1.66      0.17 o
   0  -1   4       59.78       66.25      0.69 o
   1  -1   4       33.68       33.58      0.45 o
   2  -1   4        4.87        3.04      0.16 o
   3  -1   4      399.19      382.72      3.62 o
   4  -1   4        9.07       10.70      0.27 o
   5  -1   4        9.27       10.23      0.55 o
   6  -1   4        1.76        2.14      0.47 o
   7  -1   4        4.48        2.75      1.52 o
   8  -1   4        4.50        6.32      1.98 o
  -7   0   4        0.66       -0.15      0.68 o
  -6   0   4       31.01       28.84      0.95 o
  -5   0   4       37.95       36.73      0.86 o
  -4   0   4        2.89        3.87      0.25 o
  -3   0   4       44.17       40.89      0.59 o
  -2   0   4      491.21      526.48      4.82 o
  -1   0   4      194.67      178.41      1.69 o
   0   0   4      348.24      342.97      3.49 o
   1   0   4        0.04       -0.10      0.10 o
   2   0   4        4.74        3.31      0.16 o
   3   0   4       61.04       54.15      0.89 o
   4   0   4        0.89        0.76      0.16 o
   5   0   4        0.00       -0.12      0.36 o
   6   0   4        1.54        1.80      0.42 o
   7   0   4        3.77        5.57      1.65 o
   8   0   4        2.10        2.11      1.57 o
  -7   1   4        6.87        7.89      0.74 o
  -6   1   4       20.69       21.68      0.83 o
  -5   1   4        0.32        0.90      0.25 o
  -4   1   4       72.98       71.55      0.93 o
  -3   1   4     1345.05     1459.46     13.04 o
  -2   1   4       58.58       61.57      0.75 o
  -1   1   4     1013.32     1033.93      8.74 o
   0   1   4      806.82      816.31      6.96 o
   1   1   4        5.66        3.36      0.15 o
   2   1   4       34.78       33.85      0.42 o
   3   1   4      107.75      128.22      1.22 o
   4   1   4       41.07       43.51      0.82 o
   5   1   4        2.51        4.76      1.39 o
   6   1   4       34.16       30.68      1.40 o
   7   1   4        3.42        2.03      1.35 o
   8   1   4        6.67        8.92      2.14 o
  -7   2   4        3.78        3.85      1.22 o
  -6   2   4       43.27       41.41      1.10 o
  -5   2   4      361.68      384.66      4.57 o
  -4   2   4        3.40        4.79      0.25 o
  -3   2   4      122.47      117.46      1.29 o
  -2   2   4      531.19      558.95      5.08 o
  -1   2   4      556.45      552.89      4.76 o
   0   2   4     3314.41     3321.45     27.97 o
   1   2   4       79.59       78.36      0.74 o
   2   2   4     1626.20     1618.24     13.55 o
   3   2   4        2.25        5.28      0.18 o
   4   2   4      163.61      169.61      1.81 o
   5   2   4       10.66        9.88      0.65 o
   6   2   4        7.90        8.82      1.06 o
   7   2   4        0.44        0.41      1.20 o
   8   2   4       13.03       15.16      2.48 o
  -7   3   4        0.91        0.26      0.53 o
  -6   3   4        3.78        3.58      0.45 o
  -5   3   4      201.88      197.74      2.37 o
  -4   3   4      616.73      602.91      5.61 o
  -3   3   4       33.59       32.56      0.50 o
  -2   3   4       36.76       41.66      0.56 o
  -1   3   4      210.03      189.58      1.69 o
   0   3   4      752.78      820.99      6.69 o
   1   3   4     2950.74     2839.80     22.57 o
   2   3   4     1403.04     1433.70     12.04 o
   3   3   4      218.10      209.45      1.92 o
   4   3   4        7.36        9.17      0.25 o
   5   3   4       94.81       97.84      1.58 o
   6   3   4        2.44        1.04      0.51 o
   7   3   4        0.01        0.43      1.13 o
   8   3   4        3.13        3.98      0.73 o
  -7   4   4        1.03        1.83      0.57 o
  -6   4   4        0.36       -0.37      0.38 o
  -5   4   4       50.28       45.89      0.83 o
  -4   4   4        0.15       -0.21      0.21 o
  -3   4   4        3.88        3.66      0.28 o
  -2   4   4      189.10      173.50      1.68 o
  -1   4   4      494.05      523.79      4.16 o
   0   4   4      505.56      550.39      6.00 o
   1   4   4        0.10       -0.24      0.24 o
   2   4   4       17.17       13.55      0.34 o
   3   4   4      280.99      288.29      2.61 o
   4   4   4        1.49        2.50      0.19 o
   5   4   4       12.22       12.09      0.39 o
   6   4   4        0.22       -0.31      0.31 o
   7   4   4        0.33        0.77      0.44 o
   8   4   4        0.05        0.70      0.51 o
  -7   5   4       11.38       15.33      1.19 o
  -6   5   4        0.19        0.51      0.40 o
  -5   5   4      302.40      301.04      3.51 o
  -4   5   4       24.71       22.80      0.58 o
  -3   5   4       13.31       10.11      0.32 o
  -2   5   4      260.14      262.93      2.34 o
  -1   5   4       11.75       10.70      0.45 o
   0   5   4      856.99      937.58      7.65 o
   1   5   4      119.79      130.13      1.43 o
   2   5   4      426.83      448.43      3.97 o
   3   5   4      560.16      560.35      5.16 o
   4   5   4       13.93       11.26      0.32 o
   5   5   4        0.10       -0.26      0.26 o
   6   5   4       18.22       21.73      1.17 o
   7   5   4        0.13       -0.05      0.49 o
   8   5   4        2.92        5.27      1.03 o
  -7   6   4        1.99        2.32      0.80 o
  -6   6   4        0.09        0.05      0.40 o
  -5   6   4       41.39       44.65      0.86 o
  -4   6   4       34.96       34.31      0.76 o
  -3   6   4        1.72        2.54      0.25 o
  -2   6   4       25.82       28.30      0.53 o
  -1   6   4      145.76      161.51      1.57 o
   0   6   4       35.92       38.93      0.62 o
   1   6   4     1312.24     1339.99     12.00 o
   2   6   4       38.91       45.07      0.68 o
   3   6   4        2.51        1.50      0.32 o
   4   6   4        0.22       -0.22      0.22 o
   5   6   4        5.50        5.29      0.39 o
   6   6   4        6.52        4.52      0.37 o
   7   6   4        0.00       -0.26      0.50 o
  -7   7   4        7.51        8.27      1.87 o
  -6   7   4        7.33        7.61      0.95 o
  -5   7   4       14.44       16.76      0.59 o
  -4   7   4      178.84      177.93      2.17 o
  -3   7   4      250.64      246.61      2.43 o
  -2   7   4        9.40        7.37      0.39 o
  -1   7   4       33.73       38.02      0.59 o
   0   7   4       50.60       58.15      0.89 o
   1   7   4        4.12        2.97      0.30 o
   2   7   4      308.08      322.44      3.04 o
   3   7   4      416.47      417.05      4.04 o
   4   7   4        0.78       -0.27      0.27 o
   5   7   4        3.21        2.57      0.39 o
   6   7   4       19.66       16.12      0.68 o
   7   7   4        3.32        2.00      0.93 o
  -7   8   4        0.10       -0.34      0.55 o
  -6   8   4        0.70       -0.53      0.53 o
  -5   8   4        0.07       -0.29      0.40 o
  -4   8   4      176.85      171.22      2.16 o
  -3   8   4       25.04       27.09      0.62 o
  -2   8   4      119.98      127.31      1.48 o
  -1   8   4      159.83      161.67      1.66 o
   0   8   4       36.44       30.12      0.70 o
   1   8   4       82.06       78.99      1.21 o
   2   8   4       64.13       67.22      0.96 o
   3   8   4      106.79      106.33      1.40 o
   4   8   4       14.77       14.47      0.48 o
   5   8   4        1.17        0.21      0.41 o
   6   8   4       17.01       17.39      0.90 o
   7   8   4        2.55        1.13      0.75 o
  -6   9   4        1.71        1.91      0.66 o
  -5   9   4        5.64        4.33      0.53 o
  -4   9   4        3.39        2.17      0.43 o
  -3   9   4       49.31       49.44      0.93 o
  -2   9   4        0.54        0.39      0.28 o
  -1   9   4       32.12       29.12      0.63 o
   0   9   4        2.42        1.97      0.35 o
   1   9   4       29.90       27.13      0.99 o
   2   9   4       13.84       12.88      0.48 o
   3   9   4        0.79        0.93      0.36 o
   4   9   4       12.24       11.38      0.60 o
   5   9   4        7.82        8.21      0.62 o
   6   9   4        3.98        4.88      0.62 o
   7   9   4        0.03       -0.62      0.76 o
  -6  10   4        2.78        4.35      0.83 o
  -5  10   4        2.21        2.16      0.52 o
  -4  10   4        7.87        8.13      0.64 o
  -3  10   4       72.69       62.52      1.20 o
  -2  10   4        0.02       -0.31      0.31 o
  -1  10   4        1.29        1.84      0.33 o
   0  10   4       57.82       61.41      1.08 o
   1  10   4       59.47       54.05      1.08 o
   2  10   4        0.22        0.03      0.38 o
   3  10   4       23.95       24.92      0.89 o
   4  10   4       31.09       30.11      1.04 o
   5  10   4        3.44        3.20      0.62 o
   6  10   4        8.43        8.30      0.91 o
  -6  11   4        0.01       -0.81      0.81 o
  -5  11   4        9.66       10.20      0.83 o
  -4  11   4        1.32        1.58      0.53 o
  -3  11   4       22.38       18.16      0.72 o
  -2  11   4      125.72      118.23      1.77 o
  -1  11   4       32.21       25.44      0.96 o
   0  11   4       64.10       64.94      1.17 o
   1  11   4        2.29        0.23      0.37 o
   2  11   4        0.58        0.34      0.40 o
   3  11   4        1.18        1.61      0.50 o
   4  11   4       19.20       19.57      1.04 o
   5  11   4        0.01       -0.64      0.78 o
   6  11   4        1.29       -0.19      0.74 o
  -5  12   4        0.91        0.74      0.76 o
  -4  12   4       25.34       26.40      1.32 o
  -3  12   4        0.06       -0.56      0.56 o
  -2  12   4        4.40        3.13      0.68 o
  -1  12   4       93.93       87.34      2.06 o
   0  12   4        8.02        7.00      0.98 o
   1  12   4        3.69        3.19      0.77 o
   2  12   4       31.71       30.83      1.32 o
   3  12   4       51.85       53.52      1.68 o
   4  12   4        0.01        1.10      0.75 o
   5  12   4        0.25        0.59      0.85 o
   6  12   4        1.18       -0.61      1.23 o
  -5  13   4        0.16        0.12      0.83 o
  -4  13   4        0.09       -0.63      0.63 o
  -3  13   4        0.54        0.60      0.77 o
  -2  13   4       42.71       46.48      1.59 o
  -1  13   4        4.86        2.91      0.96 o
   0  13   4        0.10       -0.70      1.14 o
   1  13   4       24.72       24.59      1.75 o
   2  13   4       42.34       41.27      1.85 o
   3  13   4        2.34        1.62      0.95 o
   4  13   4       11.89        8.19      1.16 o
   5  13   4        0.77        0.41      0.88 o
  -4  14   4        2.80        2.36      1.51 o
  -3  14   4        4.48        3.95      1.05 o
  -2  14   4       23.54       27.66      2.09 o
  -1  14   4       24.20       25.00      1.45 o
   0  14   4        1.46        0.22      2.03 o
   1  14   4       39.63       35.74      2.17 o
   2  14   4        3.25        4.45      2.64 o
   3  14   4       21.18       20.23      2.15 o
   4  14   4        0.42       -0.02      0.97 o
  -3  15   4        0.03        0.37      1.99 o
  -2  15   4        0.77        1.90      1.51 o
  -1  15   4        1.16       -0.19      0.97 o
   0  15   4        2.72        0.85      1.47 o
   1  15   4        0.56        2.02      1.53 o
   2  15   4       13.68       14.33      1.87 o
   3  15   4        2.20        2.33      1.49 o
  -2  16   4        8.31        4.58      2.69 o
  -1  16   4        0.74        0.06      1.56 o
   0  16   4        0.00       -0.79      1.54 o
   1  16   4       28.97       30.11      2.99 o
   2  16   4        7.60       10.24      1.85 o
  -1 -13   5        0.15       -0.83      1.28 o
   0 -13   5        1.83        1.03      1.28 o
   1 -13   5        0.21        0.04      1.21 o
   2 -13   5        2.68        4.62      1.29 o
  -2 -12   5        0.51        0.33      1.22 o
  -1 -12   5        2.37        2.81      1.83 o
   0 -12   5       10.25       13.69      1.48 o
   1 -12   5       47.42       51.00      4.55 o
   2 -12   5        1.90        0.92      1.11 o
   3 -12   5        0.01       -0.89      0.89 o
  -3 -11   5        1.07        0.21      1.49 o
  -2 -11   5        3.16        4.24      1.19 o
  -1 -11   5        2.52        3.61      1.14 o
   0 -11   5       29.57       32.30      1.70 o
   1 -11   5        8.13       11.19      1.24 o
   2 -11   5        0.03       -0.62      0.81 o
   3 -11   5        4.15        4.34      0.82 o
   4 -11   5        9.59       10.12      0.90 o
  -4 -10   5        0.87        2.64      1.18 o
  -3 -10   5        0.00        0.11      0.97 o
  -2 -10   5        0.17        0.47      0.81 o
  -1 -10   5        0.54       -0.17      1.04 o
   0 -10   5        5.07        2.36      0.98 o
   1 -10   5       35.89       32.07      1.53 o
   2 -10   5        0.57       -0.75      0.75 o
   3 -10   5        1.75        1.45      0.59 o
   4 -10   5        0.12       -0.12      0.59 o
   5 -10   5        8.14        9.49      1.11 o
  -5  -9   5        1.55        0.69      1.03 o
  -4  -9   5        3.40        3.96      1.15 o
  -3  -9   5        0.32        0.49      0.75 o
  -2  -9   5       26.06       21.50      1.18 o
  -1  -9   5        7.81        9.07      0.90 o
   0  -9   5       14.11       12.80      1.15 o
   1  -9   5        0.01        0.13      0.66 o
   2  -9   5        6.85        6.62      0.67 o
   3  -9   5        6.60        5.93      0.61 o
   4  -9   5        2.08        1.69      0.52 o
   5  -9   5        1.40        1.60      0.80 o
   6  -9   5        0.37        0.22      0.74 o
  -5  -8   5       13.22       14.72      2.13 o
  -4  -8   5       19.01       20.81      1.26 o
  -3  -8   5        0.36       -0.14      0.64 o
  -2  -8   5       31.25       32.55      1.16 o
  -1  -8   5       29.35       30.86      1.11 o
   0  -8   5       11.05        9.06      0.60 o
   1  -8   5       23.94       21.71      0.77 o
   2  -8   5       76.77       74.87      1.28 o
   3  -8   5        0.18       -0.35      0.35 o
   4  -8   5        2.57        2.38      0.51 o
   5  -8   5        8.98       11.01      0.93 o
   6  -8   5        4.46        6.63      0.95 o
  -5  -7   5        0.88        0.89      1.20 o
  -4  -7   5        8.15        8.23      0.92 o
  -3  -7   5       48.57       47.91      1.23 o
  -2  -7   5      254.92      246.28      3.07 o
  -1  -7   5       72.43       61.69      1.14 o
   0  -7   5        8.87       12.01      0.52 o
   1  -7   5        0.40       -0.11      0.30 o
   2  -7   5      596.16      570.36      5.18 o
   3  -7   5        0.09        0.57      0.33 o
   4  -7   5        0.28       -0.31      0.37 o
   5  -7   5        5.15        5.42      0.57 o
   6  -7   5        6.43        6.88      0.82 o
   7  -7   5        3.23        5.89      1.06 o
  -6  -6   5        4.39        4.45      0.98 o
  -5  -6   5        0.62        0.51      0.57 o
  -4  -6   5        0.27        0.74      0.57 o
  -3  -6   5        0.46       -0.34      0.38 o
  -2  -6   5      173.58      165.03      2.02 o
  -1  -6   5        3.37        3.47      0.36 o
   0  -6   5      120.99      128.70      1.65 o
   1  -6   5      155.35      146.59      2.48 o
   2  -6   5       46.33       42.60      0.74 o
   3  -6   5     1154.81     1094.15      8.90 o
   4  -6   5      149.86      152.45      2.02 o
   5  -6   5       14.18       11.35      0.65 o
   6  -6   5        1.04        0.14      0.55 o
   7  -6   5        0.13        0.22      0.57 o
  -6  -5   5        4.19        3.72      0.88 o
  -5  -5   5        0.64       -0.60      0.60 o
  -4  -5   5      107.11       99.51      1.80 o
  -3  -5   5      179.74      179.62      2.73 o
  -2  -5   5        0.85        1.57      0.32 o
  -1  -5   5       32.56       35.18      0.82 o
   0  -5   5       24.81       23.63      0.59 o
   1  -5   5        1.80        1.05      0.23 o
   2  -5   5      176.42      156.50      1.54 o
   3  -5   5       35.77       34.79      0.63 o
   4  -5   5        0.01       -0.04      0.31 o
   5  -5   5        1.38        1.37      0.45 o
   6  -5   5       15.62       13.25      0.74 o
   7  -5   5        0.32        0.15      0.52 o
  -6  -4   5        5.85        6.57      2.25 o
  -5  -4   5        1.19       -0.08      0.47 o
  -4  -4   5        0.05        0.12      0.38 o
  -3  -4   5       90.11       94.63      1.30 o
  -2  -4   5       13.90       13.37      0.46 o
  -1  -4   5        0.60        0.67      0.24 o
   0  -4   5        1.64        5.43      1.32 o
   1  -4   5        0.00       -0.09      0.22 o
   2  -4   5      238.82      224.80      2.11 o
   3  -4   5      362.81      351.47      3.11 o
   4  -4   5      188.81      178.89      1.78 o
   5  -4   5       14.29       13.04      0.52 o
   6  -4   5        5.36        6.09      0.39 o
   7  -4   5        6.35        4.51      0.64 o
  -7  -3   5        0.19       -0.08      0.64 o
  -6  -3   5        9.49       10.17      1.31 o
  -5  -3   5        3.29        2.75      0.60 o
  -4  -3   5        5.92        6.79      0.47 o
  -3  -3   5       97.15      100.31      1.30 o
  -2  -3   5       59.02       52.80      0.85 o
  -1  -3   5       99.40       97.21      1.16 o
   0  -3   5      691.12      792.30      6.82 o
   1  -3   5      465.34      473.83      4.21 o
   2  -3   5       26.51       28.47      0.50 o
   3  -3   5      138.83      136.33      1.37 o
   4  -3   5       46.49       43.67      0.62 o
   5  -3   5       38.39       32.64      0.72 o
   6  -3   5        3.81        2.96      0.42 o
   7  -3   5        0.05        0.21      0.84 o
   8  -3   5        8.50       11.08      2.43 o
  -7  -2   5        0.01        0.30      0.59 o
  -6  -2   5        0.15       -0.66      0.82 o
  -5  -2   5       28.22       27.81      0.81 o
  -4  -2   5        0.01       -0.27      0.27 o
  -3  -2   5       27.57       29.15      0.64 o
  -2  -2   5       63.24       63.25      0.90 o
  -1  -2   5        0.01       -0.18      0.18 o
   0  -2   5     2105.49     2353.09     18.59 o
   1  -2   5     3647.89     3852.77     31.71 o
   2  -2   5       12.93       14.63      0.34 o
   3  -2   5      192.49      191.07      1.75 o
   4  -2   5       11.19       11.77      0.30 o
   5  -2   5        0.56        0.53      0.24 o
   6  -2   5        0.53       -0.11      0.31 o
   7  -2   5        1.56        0.79      0.80 o
   8  -2   5       12.49       17.13      0.95 o
  -7  -1   5        8.62       13.17      1.42 o
  -6  -1   5        1.09        1.57      0.57 o
  -5  -1   5        0.87        0.37      0.34 o
  -4  -1   5       25.72       24.57      0.65 o
  -3  -1   5        0.00       -0.12      0.19 o
  -2  -1   5      275.24      264.19      2.62 o
  -1  -1   5       29.59       27.89      0.49 o
   0  -1   5      643.21      694.19      5.72 o
   1  -1   5     1369.40     1384.44     14.72 o
   2  -1   5       19.89       26.56      0.42 o
   3  -1   5       43.55       34.99      0.48 o
   4  -1   5      331.33      329.18      3.19 o
   5  -1   5       43.62       39.02      0.67 o
   6  -1   5       13.47       12.78      0.53 o
   7  -1   5        0.45       -0.32      0.36 o
   8  -1   5        1.13        1.21      0.45 o
  -7   0   5        0.04        0.84      0.81 o
  -6   0   5        5.80        5.59      0.56 o
  -5   0   5        0.40       -0.06      0.30 o
  -4   0   5       10.09       13.49      0.50 o
  -3   0   5       22.09       19.43      0.45 o
  -2   0   5       79.98       97.12      1.13 o
  -1   0   5      646.15      663.98      5.74 o
   0   0   5        0.15        0.28      0.14 o
   1   0   5     1101.97     1055.84      8.95 o
   2   0   5      115.41      109.30      1.13 o
   3   0   5      282.82      304.32      2.73 o
   4   0   5      367.56      358.18      3.41 o
   5   0   5        2.08        1.62      0.33 o
   6   0   5        5.98        5.12      0.34 o
   7   0   5        1.49        1.33      1.22 o
   8   0   5        4.31        6.01      1.94 o
  -7   1   5        1.60        2.80      0.89 o
  -6   1   5        5.86        5.78      0.55 o
  -5   1   5        2.32        2.90      0.54 o
  -4   1   5       38.09       39.50      0.74 o
  -3   1   5       60.48       61.44      0.77 o
  -2   1   5       75.58       79.14      0.96 o
  -1   1   5      422.98      427.76      3.77 o
   0   1   5      296.56      271.06      3.77 o
   1   1   5        3.05        3.25      0.20 o
   2   1   5      151.43      159.86      1.43 o
   3   1   5       36.22       35.25      0.49 o
   4   1   5        2.79        1.47      0.23 o
   5   1   5      127.09      127.82      2.32 o
   6   1   5       55.28       50.21      1.53 o
   7   1   5        0.45       -0.89      1.06 o
   8   1   5        0.13       -0.86      1.20 o
  -7   2   5        4.28        3.80      0.95 o
  -6   2   5        2.87        3.52      0.60 o
  -5   2   5       73.68       75.62      1.22 o
  -4   2   5      231.48      242.59      2.80 o
  -3   2   5       35.97       42.49      0.64 o
  -2   2   5     1233.97     1305.34     11.62 o
  -1   2   5       24.61       32.21      0.53 o
   0   2   5      135.77      138.47      1.30 o
   1   2   5        0.90        1.18      0.16 o
   2   2   5      436.59      410.06      3.43 o
   3   2   5        1.55        0.96      0.15 o
   4   2   5        8.77       11.02      0.28 o
   5   2   5      133.86      138.79      2.21 o
   6   2   5       39.35       40.57      1.38 o
   7   2   5        1.44       -0.78      1.05 o
   8   2   5        0.03       -0.57      1.35 o
  -7   3   5        5.87        8.58      1.17 o
  -6   3   5        2.22        1.18      0.44 o
  -5   3   5        2.07        2.13      0.34 o
  -4   3   5      103.43      108.52      1.45 o
  -3   3   5      370.68      359.42      3.25 o
  -2   3   5      357.04      382.56      3.60 o
  -1   3   5        1.10        1.11      0.17 o
   0   3   5     1379.32     1448.19     11.62 o
   1   3   5        0.13        1.08      0.14 o
   2   3   5       16.43       19.15      0.64 o
   3   3   5      774.50      802.62      6.50 o
   4   3   5       94.38       94.94      1.07 o
   5   3   5      137.82      145.73      2.24 o
   6   3   5       35.94       36.03      0.85 o
   7   3   5        2.73        2.76      0.42 o
   8   3   5        0.05       -0.15      0.41 o
  -7   4   5        0.91       -0.68      0.76 o
  -6   4   5        1.74       -0.07      0.42 o
  -5   4   5       20.36       19.03      0.77 o
  -4   4   5      506.37      505.75      5.16 o
  -3   4   5       19.95       16.57      0.42 o
  -2   4   5      255.41      267.60      2.36 o
  -1   4   5     1680.89     1757.27     14.77 o
   0   4   5      152.37      162.75      2.06 o
   1   4   5      120.74      127.13      1.29 o
   2   4   5      173.12      192.07      1.74 o
   3   4   5       60.74       59.71      0.74 o
   4   4   5        9.74       11.15      0.33 o
   5   4   5        7.46        9.50      0.37 o
   6   4   5       58.38       55.95      1.73 o
   7   4   5        3.90        3.81      0.51 o
   8   4   5        1.79        1.94      0.57 o
  -7   5   5        3.64        5.47      1.06 o
  -6   5   5       11.17        9.34      0.62 o
  -5   5   5       37.02       35.95      0.82 o
  -4   5   5       22.87       21.65      0.61 o
  -3   5   5       19.23       21.91      0.46 o
  -2   5   5       64.48       70.52      0.88 o
  -1   5   5      318.96      323.82      2.83 o
   0   5   5        0.08       -0.06      0.17 o
   1   5   5        5.07        2.35      0.27 o
   2   5   5       62.58       51.79      0.79 o
   3   5   5      188.90      191.53      1.87 o
   4   5   5        7.35        9.84      0.33 o
   5   5   5       99.58      100.75      1.94 o
   6   5   5       12.51       11.94      0.61 o
   7   5   5        1.95        2.69      0.58 o
   8   5   5        0.06        1.27      0.86 o
  -7   6   5        0.01       -0.71      0.72 o
  -6   6   5        1.24        2.99      0.96 o
  -5   6   5       56.47       59.31      1.10 o
  -4   6   5       11.33       11.28      0.45 o
  -3   6   5       84.81       88.57      1.04 o
  -2   6   5       89.31       93.08      1.10 o
  -1   6   5        0.34        0.65      0.20 o
   0   6   5        5.45        2.89      0.19 o
   1   6   5     1538.76     1500.01     13.68 o
   2   6   5      327.47      348.38      3.21 o
   3   6   5     1151.95     1186.09     10.66 o
   4   6   5       72.83       72.98      0.92 o
   5   6   5       14.32       14.71      0.51 o
   6   6   5        6.03        5.55      0.40 o
   7   6   5        0.01       -0.27      0.51 o
  -7   7   5        5.31        5.36      0.96 o
  -6   7   5       24.59       26.55      1.18 o
  -5   7   5       20.48       20.85      0.79 o
  -4   7   5      114.62      116.22      1.70 o
  -3   7   5        2.32        1.51      0.27 o
  -2   7   5       41.30       44.37      0.72 o
  -1   7   5        4.07        4.32      0.28 o
   0   7   5      456.59      492.63      4.70 o
   1   7   5      385.65      374.33      3.92 o
   2   7   5      141.01      144.06      1.57 o
   3   7   5      348.39      340.81      3.39 o
   4   7   5      242.30      242.96      2.37 o
   5   7   5       60.31       62.53      1.11 o
   6   7   5        0.67       -0.39      0.39 o
   7   7   5        2.93        2.24      0.65 o
  -6   8   5        1.29        1.48      0.64 o
  -5   8   5       32.27       33.54      0.91 o
  -4   8   5       35.55       36.84      0.93 o
  -3   8   5       10.09        9.28      0.47 o
  -2   8   5      129.36      130.99      1.51 o
  -1   8   5       15.59       18.55      0.46 o
   0   8   5      399.45      437.60      4.29 o
   1   8   5       21.24       22.95      0.76 o
   2   8   5       24.76       22.84      0.58 o
   3   8   5        0.97        0.04      0.31 o
   4   8   5       81.52       83.90      1.12 o
   5   8   5        2.74        1.37      0.55 o
   6   8   5        0.01       -0.49      0.49 o
   7   8   5       12.13       12.65      1.13 o
  -6   9   5        9.75       11.67      0.95 o
  -5   9   5        0.49        1.02      0.49 o
  -4   9   5        0.23       -0.22      0.38 o
  -3   9   5       17.64       16.49      0.59 o
  -2   9   5        0.49       -0.05      0.27 o
  -1   9   5        8.92       13.36      0.43 o
   0   9   5        1.36       -0.31      0.31 o
   1   9   5      161.87      175.17      2.19 o
   2   9   5       18.15       14.35      0.51 o
   3   9   5       77.11       79.47      1.29 o
   4   9   5       20.18       20.04      0.73 o
   5   9   5        0.19       -0.04      0.45 o
   6   9   5       19.34       22.67      1.10 o
   7   9   5        0.09       -0.79      0.79 o
  -6  10   5       12.83       12.71      1.03 o
  -5  10   5        4.18        3.60      0.62 o
  -4  10   5       13.40       13.85      0.75 o
  -3  10   5       87.67       91.76      1.37 o
  -2  10   5        0.23       -0.32      0.32 o
  -1  10   5       39.07       43.57      0.84 o
   0  10   5        0.33       -0.31      0.31 o
   1  10   5       42.58       45.69      1.02 o
   2  10   5       49.84       56.04      1.11 o
   3  10   5        7.69        9.02      0.54 o
   4  10   5       22.06       24.40      0.86 o
   5  10   5        0.06       -0.46      0.46 o
   6  10   5        0.05       -0.76      0.76 o
  -6  11   5        0.59        1.35      0.90 o
  -5  11   5       40.71       45.33      1.47 o
  -4  11   5       14.05       13.39      0.79 o
  -3  11   5        9.50       10.09      0.59 o
  -2  11   5      100.08      103.32      1.63 o
  -1  11   5       20.02       18.37      0.64 o
   0  11   5       10.43        7.26      0.49 o
   1  11   5      103.92      109.37      1.69 o
   2  11   5        5.76        6.27      0.53 o
   3  11   5        0.78        0.35      0.47 o
   4  11   5       15.59       19.13      0.99 o
   5  11   5        0.32       -0.50      0.63 o
   6  11   5        0.45       -0.16      0.74 o
  -5  12   5        0.03       -0.06      0.71 o
  -4  12   5       15.66       16.18      1.01 o
  -3  12   5       36.32       35.72      1.19 o
  -2  12   5      121.16      115.88      2.15 o
  -1  12   5        0.19        0.69      0.53 o
   0  12   5        0.62        0.01      0.63 o
   1  12   5       19.24       14.09      0.95 o
   2  12   5       11.87       12.54      0.96 o
   3  12   5        0.39       -0.18      0.71 o
   4  12   5        3.21        3.20      0.77 o
   5  12   5        3.96        3.48      0.80 o
   6  12   5        0.01       -0.03      1.00 o
  -5  13   5        4.70        4.07      1.17 o
  -4  13   5        0.00        0.29      0.69 o
  -3  13   5        0.04       -0.68      0.68 o
  -2  13   5       51.96       48.18      1.58 o
  -1  13   5       73.53       67.92      1.81 o
   0  13   5       15.44       10.92      1.38 o
   1  13   5        0.00        0.27      1.19 o
   2  13   5        5.02        5.27      1.03 o
   3  13   5        0.81        0.43      1.00 o
   4  13   5        3.71        4.76      1.04 o
   5  13   5        0.07        1.33      0.89 o
  -4  14   5        5.31        4.01      1.25 o
  -3  14   5        0.69        0.77      1.09 o
  -2  14   5       27.17       23.02      1.47 o
  -1  14   5       55.92       55.61      2.01 o
   0  14   5        2.86        2.41      1.32 o
   1  14   5        1.59        0.29      1.30 o
   2  14   5        0.65        1.78      1.35 o
   3  14   5       13.86       15.40      1.36 o
   4  14   5        3.75        5.77      1.17 o
  -3  15   5        4.46        3.92      2.14 o
  -2  15   5        0.01        1.71      2.10 o
  -1  15   5       41.82       43.48      2.63 o
   0  15   5        6.41        4.98      1.44 o
   1  15   5        1.63        1.55      1.47 o
   2  15   5        5.16        6.97      3.38 o
   3  15   5        3.29        0.71      2.11 o
   4  15   5        1.11        0.91      1.51 o
  -2  16   5       98.30      103.20      5.18 o
  -1  16   5        8.27       11.78      2.35 o
   0  16   5        0.77       -1.24      1.41 o
   1  16   5        0.24       -0.64      1.56 o
   2  16   5        1.15        1.02      1.85 o
  -1 -12   6        6.90        7.66      1.42 o
   0 -12   6        6.72        7.58      1.36 o
   1 -12   6       19.87       17.31      1.57 o
   2 -12   6        0.00       -0.14      1.08 o
   3 -12   6        9.62       11.61      2.31 o
  -3 -11   6        8.24        8.82      3.44 o
  -2 -11   6        0.17        2.26      1.24 o
  -1 -11   6        0.74        1.56      1.18 o
   0 -11   6        0.53        0.91      1.11 o
   1 -11   6       33.92       43.67      1.96 o
   2 -11   6        2.75        2.38      1.09 o
   3 -11   6        0.01       -0.94      0.94 o
   4 -11   6        2.18        0.95      0.78 o
  -3 -10   6        2.20        2.66      1.44 o
  -2 -10   6        5.72        7.67      1.26 o
  -1 -10   6        1.65        0.88      1.04 o
   0 -10   6        0.66        0.81      0.98 o
   1 -10   6       14.75       13.99      1.27 o
   2 -10   6        4.96        5.27      1.07 o
   3 -10   6       16.85       18.46      1.02 o
   4 -10   6       34.14       40.98      1.72 o
   5 -10   6        1.30        1.97      0.92 o
  -4  -9   6        0.00        1.39      1.37 o
  -3  -9   6        2.08        2.04      1.02 o
  -2  -9   6        3.51        2.13      0.81 o
  -1  -9   6        0.44        0.17      0.90 o
   0  -9   6        0.48        0.02      0.86 o
   1  -9   6        1.56        0.82      0.87 o
   2  -9   6       20.97       21.53      1.11 o
   3  -9   6        7.47        7.34      0.74 o
   4  -9   6        1.23        1.14      0.59 o
   5  -9   6       12.71       15.76      1.25 o
  -5  -8   6        0.52       -0.70      0.93 o
  -4  -8   6        4.31        4.03      1.18 o
  -3  -8   6        5.74        6.97      1.10 o
  -2  -8   6        5.87        4.08      0.80 o
  -1  -8   6        0.01        0.97      0.72 o
   0  -8   6        5.46        4.29      0.92 o
   1  -8   6        6.89        6.46      0.67 o
   2  -8   6       19.87       20.60      0.93 o
   3  -8   6       56.46       52.71      1.27 o
   4  -8   6        0.09       -0.14      0.48 o
   5  -8   6        3.43        4.08      0.89 o
   6  -8   6        8.29        8.54      1.02 o
  -5  -7   6        9.39        8.16      1.35 o
  -4  -7   6       29.35       33.76      1.78 o
  -3  -7   6       48.64       48.17      1.57 o
  -2  -7   6      118.31      112.55      2.58 o
  -1  -7   6      193.65      167.51      2.67 o
   0  -7   6       28.72       32.76      0.85 o
   1  -7   6        1.71        2.28      0.54 o
   2  -7   6        0.12       -0.34      0.34 o
   3  -7   6       17.52       17.01      0.74 o
   4  -7   6       24.70       21.24      0.80 o
   5  -7   6       13.52       14.26      0.79 o
   6  -7   6        0.07        0.47      0.63 o
  -5  -6   6       33.99       42.24      2.05 o
  -4  -6   6      124.09      130.55      3.03 o
  -3  -6   6       27.89       23.32      0.86 o
  -2  -6   6        1.69        0.85      0.40 o
  -1  -6   6       33.38       26.45      0.75 o
   0  -6   6      259.46      256.63      2.67 o
   1  -6   6       58.45       49.31      1.14 o
   2  -6   6      191.11      188.53      2.21 o
   3  -6   6      125.02      126.01      1.57 o
   4  -6   6       61.46       61.98      1.16 o
   5  -6   6        0.17       -0.19      0.42 o
   6  -6   6        5.23        6.12      0.99 o
   7  -6   6        2.17        3.17      0.71 o
  -6  -5   6       17.29       24.44      1.56 o
  -5  -5   6        0.38       -0.11      0.60 o
  -4  -5   6      124.81      118.44      3.09 o
  -3  -5   6       82.82       77.60      1.32 o
  -2  -5   6      120.79      116.91      1.59 o
  -1  -5   6       13.59       14.78      0.51 o
   0  -5   6        2.56        2.39      0.34 o
   1  -5   6      103.46      108.56      1.55 o
   2  -5   6        6.64        8.30      0.39 o
   3  -5   6        6.72        4.11      0.37 o
   4  -5   6      154.89      150.72      1.96 o
   5  -5   6       10.76       10.27      0.62 o
   6  -5   6        0.49        0.78      0.48 o
   7  -5   6        0.58        0.11      0.57 o
  -6  -4   6        1.12        2.04      0.83 o
  -5  -4   6       43.37       44.65      1.29 o
  -4  -4   6       27.02       28.55      0.96 o
  -3  -4   6       18.57       17.19      0.62 o
  -2  -4   6       10.36        8.56      0.45 o
  -1  -4   6       63.36       57.17      0.87 o
   0  -4   6      163.09      182.06      1.94 o
   1  -4   6       13.90       13.22      0.46 o
   2  -4   6        1.76        1.29      0.25 o
   3  -4   6      366.68      364.47      3.40 o
   4  -4   6       58.84       59.44      1.00 o
   5  -4   6        0.00        0.11      0.33 o
   6  -4   6       11.46       11.54      0.67 o
   7  -4   6        6.01        9.88      1.14 o
  -6  -3   6       18.09       19.69      1.27 o
  -5  -3   6        0.06        0.24      0.45 o
  -4  -3   6       38.90       38.25      1.01 o
  -3  -3   6      165.39      161.81      1.90 o
  -2  -3   6        2.65        3.38      0.37 o
  -1  -3   6       12.44       10.86      0.39 o
   0  -3   6        1.26        0.85      0.23 o
   1  -3   6      121.95      114.33      1.39 o
   2  -3   6        5.33        6.17      0.30 o
   3  -3   6       95.26       93.49      1.08 o
   4  -3   6       59.97       55.30      0.95 o
   5  -3   6        1.63        0.85      0.39 o
   6  -3   6        9.41       10.56      0.49 o
   7  -3   6        1.06        1.46      0.69 o
  -6  -2   6        0.11        0.52      0.71 o
  -5  -2   6        5.84        7.38      0.58 o
  -4  -2   6        0.14       -0.32      0.32 o
  -3  -2   6      123.83      113.06      1.42 o
  -2  -2   6       42.92       49.22      0.82 o
  -1  -2   6        7.42        3.81      0.30 o
   0  -2   6      122.19      140.76      1.61 o
   1  -2   6     1127.38     1204.31     10.16 o
   2  -2   6      480.60      505.59      4.24 o
   3  -2   6      233.21      219.97      2.02 o
   4  -2   6       22.19       23.32      0.46 o
   5  -2   6        1.45        1.68      0.31 o
   6  -2   6        0.22        0.29      0.36 o
   7  -2   6        6.05        6.18      0.65 o
   8  -2   6        8.04        7.20      0.98 o
  -7  -1   6        0.42       -0.25      0.59 o
  -6  -1   6        6.36        7.18      0.79 o
  -5  -1   6        2.99        2.47      0.45 o
  -4  -1   6       31.69       28.09      0.72 o
  -3  -1   6       72.30       70.19      0.99 o
  -2  -1   6      143.86      141.21      1.60 o
  -1  -1   6       29.59       28.40      0.60 o
   0  -1   6      219.13      255.31      2.44 o
   1  -1   6      171.97      143.42      1.59 o
   2  -1   6      121.69      139.02      1.44 o
   3  -1   6      101.01       83.05      0.99 o
   4  -1   6       11.49       12.59      0.39 o
   5  -1   6       11.01       12.16      0.45 o
   6  -1   6       10.43        7.23      0.48 o
   7  -1   6        0.10        0.17      0.40 o
   8  -1   6       12.51       14.09      0.81 o
  -7   0   6        0.57        0.66      0.84 o
  -6   0   6        8.07        4.59      0.71 o
  -5   0   6        3.68        5.50      0.45 o
  -4   0   6        3.29        2.77      0.62 o
  -3   0   6       31.43       30.25      0.60 o
  -2   0   6       35.80       48.49      0.75 o
  -1   0   6       54.86       60.77      0.79 o
   0   0   6      298.43      337.22      3.08 o
   1   0   6       29.76       29.50      0.55 o
   2   0   6       26.78       25.38      0.44 o
   3   0   6        8.03        6.10      0.25 o
   4   0   6        5.30        3.71      0.24 o
   5   0   6       40.41       37.00      0.69 o
   6   0   6        3.47        2.82      0.43 o
   7   0   6       12.52       14.58      0.75 o
   8   0   6        0.34        0.22      0.45 o
  -7   1   6        0.07        1.00      0.86 o
  -6   1   6        0.96        1.63      0.57 o
  -5   1   6      171.56      168.80      2.36 o
  -4   1   6       77.83       81.84      1.24 o
  -3   1   6        0.00       -0.19      0.19 o
  -2   1   6        5.32        5.43      0.27 o
  -1   1   6      239.87      262.17      2.46 o
   0   1   6        0.01       -0.14      0.14 o
   1   1   6      788.61      772.35      7.01 o
   2   1   6      285.75      300.84      2.61 o
   3   1   6       86.23      102.02      1.04 o
   4   1   6        0.38        0.29      0.25 o
   5   1   6       37.03       35.89      0.65 o
   6   1   6        1.52        1.65      0.32 o
   7   1   6        1.24        0.82      0.40 o
   8   1   6        0.57        0.52      0.42 o
  -7   2   6        2.81        2.68      0.95 o
  -6   2   6       24.50       24.65      1.66 o
  -5   2   6       60.23       55.01      1.08 o
  -4   2   6      133.64      132.11      1.74 o
  -3   2   6      131.09      135.21      1.50 o
  -2   2   6     1779.97     2001.34     16.71 o
  -1   2   6      392.96      397.66      3.39 o
   0   2   6       82.47       79.87      0.95 o
   1   2   6      280.51      287.26      2.62 o
   2   2   6        3.44        1.36      0.17 o
   3   2   6      476.68      500.71      4.38 o
   4   2   6       83.64       79.15      0.96 o
   5   2   6        0.04       -0.21      0.21 o
   6   2   6       27.74       26.20      0.75 o
   7   2   6        3.36        2.35      0.43 o
   8   2   6        0.45        0.08      0.40 o
  -7   3   6        0.04       -0.76      0.76 o
  -6   3   6        0.20       -0.50      0.50 o
  -5   3   6        8.98        7.46      0.47 o
  -4   3   6       64.34       58.79      1.01 o
  -3   3   6       40.54       49.16      0.75 o
  -2   3   6      205.94      238.70      2.40 o
  -1   3   6     2775.27     3003.95     25.07 o
   0   3   6      458.10      501.82      4.69 o
   1   3   6        0.56       -0.14      0.14 o
   2   3   6     1038.12     1025.38      7.96 o
   3   3   6       33.48       29.33      0.50 o
   4   3   6       36.84       38.49      0.61 o
   5   3   6       49.10       48.54      0.85 o
   6   3   6        0.00       -0.17      0.37 o
   7   3   6        0.92        0.37      0.39 o
   8   3   6        0.61        0.55      0.48 o
  -7   4   6        0.57       -0.44      0.81 o
  -6   4   6        4.35        5.40      0.69 o
  -5   4   6       24.27       25.56      0.75 o
  -4   4   6      158.32      165.81      2.11 o
  -3   4   6      212.19      210.67      2.18 o
  -2   4   6      237.38      240.62      2.43 o
  -1   4   6      179.42      206.89      1.92 o
   0   4   6      191.26      223.55      2.04 o
   1   4   6      629.62      595.52      5.20 o
   2   4   6      988.43      978.04      7.96 o
   3   4   6       97.30       93.55      1.00 o
   4   4   6        0.03        0.12      0.19 o
   5   4   6       10.06        9.84      0.40 o
   6   4   6        1.33        1.18      0.40 o
   7   4   6        0.92        0.44      0.43 o
   8   4   6        0.46        0.96      0.91 o
  -7   5   6       10.56       11.03      1.32 o
  -6   5   6        1.84        2.33      1.05 o
  -5   5   6        0.23       -0.18      0.34 o
  -4   5   6        8.31       11.27      0.49 o
  -3   5   6        0.19        0.08      0.23 o
  -2   5   6        2.86        1.21      0.24 o
  -1   5   6        1.04       -0.17      0.19 o
   0   5   6      155.78      167.68      1.70 o
   1   5   6     1832.58     1713.97     14.46 o
   2   5   6       20.61       12.63      0.34 o
   3   5   6       47.81       45.37      0.69 o
   4   5   6        1.02        1.82      0.23 o
   5   5   6       10.82       12.14      0.47 o
   6   5   6        0.18       -0.38      0.38 o
   7   5   6        1.13        0.70      0.40 o
   8   5   6        0.07       -0.02      0.89 o
  -7   6   6        0.43       -0.42      0.84 o
  -6   6   6        3.18        2.80      0.61 o
  -5   6   6       13.52       14.14      0.58 o
  -4   6   6      401.71      416.54      4.43 o
  -3   6   6      210.59      212.43      2.03 o
  -2   6   6       22.13       22.36      0.48 o
  -1   6   6       85.86       76.89      0.92 o
   0   6   6      205.76      208.55      2.20 o
   1   6   6     1972.15     1879.37     17.88 o
   2   6   6       24.81       18.41      0.47 o
   3   6   6      130.12      133.78      1.54 o
   4   6   6       12.58       13.51      0.40 o
   5   6   6       13.86       13.07      0.54 o
   6   6   6       27.74       30.98      0.77 o
   7   6   6        3.15        3.13      1.54 o
  -6   7   6        6.66        8.35      1.32 o
  -5   7   6       11.67       11.39      0.63 o
  -4   7   6      577.83      585.37      5.37 o
  -3   7   6       79.86       82.31      1.09 o
  -2   7   6        6.09        6.12      0.33 o
  -1   7   6      520.56      521.69      4.48 o
   0   7   6      725.22      830.33      7.25 o
   1   7   6      114.90      112.35      1.50 o
   2   7   6       19.61       21.81      0.61 o
   3   7   6        5.38        6.41      0.38 o
   4   7   6       36.53       32.53      0.71 o
   5   7   6       40.93       43.15      0.91 o
   6   7   6       79.96       90.31      2.04 o
   7   7   6        0.83        2.00      0.94 o
  -6   8   6        1.75        2.13      0.83 o
  -5   8   6        9.37       11.08      0.66 o
  -4   8   6       12.54       12.36      0.63 o
  -3   8   6      757.53      739.56      6.58 o
  -2   8   6        0.54        0.96      0.28 o
  -1   8   6       12.79       11.54      0.40 o
   0   8   6      195.17      197.53      2.05 o
   1   8   6       83.13       90.06      1.32 o
   2   8   6       17.69       18.53      0.53 o
   3   8   6      159.39      165.35      2.04 o
   4   8   6       24.23       21.22      0.62 o
   5   8   6       15.29       18.22      0.72 o
   6   8   6        0.46       -0.37      0.52 o
   7   8   6        0.03       -0.76      0.76 o
  -6   9   6        2.83        1.73      0.73 o
  -5   9   6        0.37       -0.48      0.48 o
  -4   9   6        7.74        7.73      0.63 o
  -3   9   6      185.74      189.05      2.19 o
  -2   9   6       33.53       32.24      0.75 o
  -1   9   6       14.65       16.07      0.48 o
   0   9   6      140.32      150.26      1.84 o
   1   9   6        6.44        5.88      0.45 o
   2   9   6       21.39       21.88      0.62 o
   3   9   6        3.48        2.90      0.41 o
   4   9   6       99.72       97.34      1.58 o
   5   9   6       17.83       17.86      0.77 o
   6   9   6        0.05       -0.24      0.55 o
   7   9   6        7.75        8.41      1.01 o
  -6  10   6        0.49       -0.65      0.65 o
  -5  10   6        6.94        7.25      0.72 o
  -4  10   6        0.01       -0.44      0.44 o
  -3  10   6       22.71       23.64      0.70 o
  -2  10   6      202.59      204.24      2.37 o
  -1  10   6       26.70       28.52      0.66 o
   0  10   6       22.25       23.54      0.76 o
   1  10   6        0.01       -0.30      0.30 o
   2  10   6        1.72        0.20      0.38 o
   3  10   6       20.11       24.41      0.76 o
   4  10   6       38.29       37.63      1.13 o
   5  10   6        5.22        5.17      0.60 o
   6  10   6       19.00       21.57      1.13 o
   7  10   6        3.19        4.88      1.40 o
  -5  11   6        6.61        8.00      0.97 o
  -4  11   6        0.75        0.33      0.58 o
  -3  11   6        5.10        4.55      0.50 o
  -2  11   6        3.58        3.08      0.46 o
  -1  11   6        8.72        8.66      0.56 o
   0  11   6       16.84       19.46      0.67 o
   1  11   6        9.66       10.51      0.59 o
   2  11   6        2.54        0.80      0.42 o
   3  11   6       34.27       34.93      1.03 o
   4  11   6       13.03       12.75      1.08 o
   5  11   6        1.07        0.59      0.64 o
   6  11   6        3.57        4.16      1.02 o
  -5  12   6        0.90        2.64      1.01 o
  -4  12   6        0.27        0.95      0.65 o
  -3  12   6       28.02       30.27      1.53 o
  -2  12   6        2.82        2.26      0.59 o
  -1  12   6        7.51        5.61      0.64 o
   0  12   6       21.38       26.08      1.16 o
   1  12   6       62.28       63.67      1.75 o
   2  12   6       10.89        7.07      0.84 o
   3  12   6        9.67       13.01      1.22 o
   4  12   6        0.54        0.74      0.79 o
   5  12   6       11.74       12.01      0.98 o
   6  12   6        1.29        2.56      1.08 o
  -5  13   6        2.75        3.69      1.19 o
  -4  13   6        0.02       -0.83      0.83 o
  -3  13   6        1.53        1.78      1.06 o
  -2  13   6       21.65       16.05      1.21 o
  -1  13   6        1.51        0.62      1.02 o
   0  13   6        0.78       -0.96      1.14 o
   1  13   6       20.15       16.76      1.57 o
   2  13   6       10.64        9.82      1.07 o
   3  13   6        1.00        1.54      0.88 o
   4  13   6       44.34       47.11      3.93 o
   5  13   6        1.22        0.29      1.00 o
  -4  14   6        0.01       -0.97      0.97 o
  -3  14   6        3.37        2.80      1.19 o
  -2  14   6       60.98       64.88      2.22 o
  -1  14   6        5.25        4.91      1.45 o
   0  14   6        0.68        1.10      1.27 o
   1  14   6       11.86       12.98      1.87 o
   2  14   6        5.45        4.77      1.32 o
   3  14   6       28.91       32.52      1.70 o
   4  14   6        0.27       -0.37      0.94 o
   5  14   6        4.02        2.75      1.09 o
  -3  15   6        0.12        0.03      1.94 o
  -2  15   6       15.05       15.92      1.70 o
  -1  15   6       46.76       48.57      2.60 o
   0  15   6        2.71        1.00      1.44 o
   1  15   6        1.25        0.58      1.30 o
   2  15   6       12.77       13.82      1.67 o
   3  15   6        5.58        6.55      1.61 o
   4  15   6        6.19        8.91      2.61 o
  -2  16   6        1.76        1.75      1.54 o
  -1  16   6       27.68       29.91      2.30 o
   0  16   6       14.75       14.59      1.90 o
   1  16   6        0.13        1.32      1.53 o
   2  16   6        0.35       -1.24      1.55 o
   3  16   6        2.27        2.38      2.33 o
   0  17   6        3.68        5.43      1.83 o
   1  17   6        3.17        5.09      1.82 o
   0 -12   7        2.74        3.21      1.30 o
   1 -12   7        0.27       -0.70      1.22 o
   2 -12   7       13.41       19.08      1.65 o
  -2 -11   7        1.63        3.58      1.37 o
  -1 -11   7       13.98       16.17      1.62 o
   0 -11   7       13.01       13.82      1.46 o
   1 -11   7       19.39       20.50      1.60 o
   2 -11   7        0.02       -0.21      1.03 o
   3 -11   7        9.27       12.21      1.32 o
  -3 -10   7        1.56        2.70      2.21 o
  -2 -10   7        0.77        0.65      1.29 o
  -1 -10   7        0.03       -0.57      1.07 o
   0 -10   7        7.90        8.51      1.32 o
   1 -10   7        4.74        4.25      1.09 o
   2 -10   7       61.04       69.14      2.31 o
   3 -10   7        5.02        8.30      1.63 o
   4 -10   7        6.55        7.11      0.94 o
  -4  -9   7        0.03        0.61      1.12 o
  -3  -9   7        3.53        4.88      1.35 o
  -2  -9   7        0.09       -0.92      1.04 o
  -1  -9   7        0.11        0.13      0.99 o
   0  -9   7        2.02        1.82      0.94 o
   1  -9   7        1.77        2.06      0.91 o
   2  -9   7       24.61       25.78      1.25 o
   3  -9   7       10.29       13.33      0.99 o
   4  -9   7        1.52        2.52      0.73 o
   5  -9   7        9.93       11.11      1.58 o
  -4  -8   7        3.40        5.64      1.26 o
  -3  -8   7       16.35       16.20      1.53 o
  -2  -8   7        9.54        8.21      0.94 o
  -1  -8   7        3.13        2.34      1.06 o
   0  -8   7       75.08       75.13      2.26 o
   1  -8   7        3.51        2.22      0.89 o
   2  -8   7        8.14        9.29      0.89 o
   3  -8   7       62.72       59.18      1.53 o
   4  -8   7       13.74       11.91      0.80 o
   5  -8   7        1.01        1.40      0.81 o
   6  -8   7        1.24        1.96      0.83 o
  -5  -7   7        3.91        4.50      1.14 o
  -4  -7   7       35.15       37.11      1.68 o
  -3  -7   7       25.63       26.41      1.86 o
  -2  -7   7       21.45       18.88      0.98 o
  -1  -7   7       26.70       24.44      1.02 o
   0  -7   7       28.62       28.35      1.46 o
   1  -7   7       87.87       72.09      1.61 o
   2  -7   7       84.63       75.53      1.62 o
   3  -7   7       61.54       59.35      1.46 o
   4  -7   7        0.00        0.16      0.49 o
   5  -7   7       12.07       12.08      0.90 o
   6  -7   7        1.87        2.26      0.79 o
  -5  -6   7        0.09        0.45      0.92 o
  -4  -6   7        2.29        1.22      0.78 o
  -3  -6   7       57.35       52.80      1.97 o
  -2  -6   7        5.11        2.84      0.73 o
  -1  -6   7       21.18       18.68      0.70 o
   0  -6   7        3.02        1.54      0.37 o
   1  -6   7        1.57        1.46      0.44 o
   2  -6   7        0.03        0.00      0.35 o
   3  -6   7       25.53       24.19      0.69 o
   4  -6   7       72.65       69.40      1.38 o
   5  -6   7        0.33        0.60      0.48 o
   6  -6   7        3.83        5.52      0.84 o
  -5  -5   7        2.08        1.97      0.90 o
  -4  -5   7        6.70        7.07      1.06 o
  -3  -5   7       22.38       20.37      0.79 o
  -2  -5   7      194.35      196.11      2.50 o
  -1  -5   7      195.03      183.33      2.08 o
   0  -5   7       13.93       12.49      0.51 o
   1  -5   7       26.04       22.74      0.67 o
   2  -5   7      203.93      196.35      2.26 o
   3  -5   7        1.98        1.62      0.44 o
   4  -5   7       92.69       89.21      1.41 o
   5  -5   7       16.07       17.22      0.77 o
   6  -5   7       19.59       23.59      1.20 o
   7  -5   7        2.68        4.18      0.74 o
  -6  -4   7        4.09        1.88      0.94 o
  -5  -4   7        3.43        2.87      0.68 o
  -4  -4   7        5.81        5.14      0.73 o
  -3  -4   7       49.24       45.63      1.00 o
  -2  -4   7        3.35        2.15      0.43 o
  -1  -4   7       96.34       85.45      1.27 o
   0  -4   7        1.51        1.91      0.51 o
   1  -4   7       55.63       52.02      1.05 o
   2  -4   7        4.95        4.36      0.33 o
   3  -4   7      149.58      152.04      1.64 o
   4  -4   7       14.56       13.90      0.56 o
   5  -4   7        6.98        7.96      0.80 o
   6  -4   7        0.08       -0.42      0.42 o
   7  -4   7        0.66        0.52      0.57 o
  -6  -3   7        0.28        0.48      0.76 o
  -5  -3   7       12.53       11.29      1.17 o
  -4  -3   7       17.79       17.16      0.75 o
  -3  -3   7        0.72        0.30      0.35 o
  -2  -3   7        4.66        4.73      0.39 o
  -1  -3   7      272.23      257.65      2.61 o
   0  -3   7        2.43        1.57      0.28 o
   1  -3   7       42.76       38.40      1.06 o
   2  -3   7      358.67      361.40      3.22 o
   3  -3   7       79.81       79.16      1.02 o
   4  -3   7       24.24       24.28      0.56 o
   5  -3   7       18.91       19.33      0.69 o
   6  -3   7        5.20        4.21      0.44 o
   7  -3   7        1.57        2.21      0.57 o
  -6  -2   7        9.29        8.11      0.94 o
  -5  -2   7       13.20       13.89      1.02 o
  -4  -2   7       35.74       34.22      0.97 o
  -3  -2   7      677.58      645.09      6.12 o
  -2  -2   7      238.24      234.43      2.53 o
  -1  -2   7       33.27       30.75      0.63 o
   0  -2   7       22.75       21.69      0.56 o
   1  -2   7      522.06      545.77      5.54 o
   2  -2   7       17.26       19.72      0.46 o
   3  -2   7      232.26      218.83      2.21 o
   4  -2   7     1371.86     1347.01     11.50 o
   5  -2   7       43.33       47.22      0.96 o
   6  -2   7        0.53       -0.19      0.29 o
   7  -2   7        1.32        0.94      0.62 o
  -6  -1   7        0.70       -0.33      0.59 o
  -5  -1   7       61.53       56.24      1.34 o
  -4  -1   7       44.60       40.03      1.00 o
  -3  -1   7       36.18       36.09      0.75 o
  -2  -1   7       93.43       82.80      1.14 o
  -1  -1   7        0.94        1.06      0.23 o
   0  -1   7       67.30       72.19      1.00 o
   1  -1   7      359.53      388.55      4.04 o
   2  -1   7      252.28      267.89      2.57 o
   3  -1   7      121.65      107.47      1.24 o
   4  -1   7      148.33      140.59      1.52 o
   5  -1   7      107.84      113.07      1.47 o
   6  -1   7       24.15       25.85      0.62 o
   7  -1   7        0.14        0.50      0.38 o
   8  -1   7        0.14        0.11      1.82 o
  -6   0   7        0.75       -0.15      0.57 o
  -5   0   7        0.50        0.41      0.45 o
  -4   0   7       24.20       27.23      0.74 o
  -3   0   7       26.57       26.54      0.62 o
  -2   0   7        0.47        0.20      0.21 o
  -1   0   7       82.19       79.31      1.00 o
   0   0   7      272.75      288.67      2.88 o
   1   0   7       22.97       25.41      0.61 o
   2   0   7     1400.47     1444.28     11.67 o
   3   0   7      194.01      190.12      1.90 o
   4   0   7        7.19        6.30      0.27 o
   5   0   7      213.80      222.45      2.69 o
   6   0   7        0.32        0.68      0.73 o
   7   0   7        0.47        0.71      0.45 o
   8   0   7        0.10       -0.17      0.85 o
  -7   1   7        0.78        1.08      0.91 o
  -6   1   7       12.32       12.87      1.17 o
  -5   1   7       55.98       55.67      1.27 o
  -4   1   7       24.61       25.06      0.70 o
  -3   1   7       15.70       16.05      0.48 o
  -2   1   7        5.64        7.70      0.34 o
  -1   1   7      104.43      111.94      1.26 o
   0   1   7      294.15      302.70      2.98 o
   1   1   7      108.17      112.92      1.65 o
   2   1   7      174.67      188.46      1.77 o
   3   1   7       22.13       20.97      0.44 o
   4   1   7      230.89      227.02      2.34 o
   5   1   7       15.43       14.05      0.50 o
   6   1   7        6.43        6.81      0.47 o
   7   1   7        0.37        0.19      0.44 o
   8   1   7        0.21       -0.06      0.54 o
  -7   2   7        2.63        1.72      0.91 o
  -6   2   7        4.39        6.31      0.79 o
  -5   2   7        1.01       -0.04      0.37 o
  -4   2   7       39.52       38.32      0.84 o
  -3   2   7        8.70       11.22      0.52 o
  -2   2   7        4.11        5.58      0.29 o
  -1   2   7       16.39       11.71      0.35 o
   0   2   7       15.01       15.20      0.39 o
   1   2   7      452.49      447.55      4.04 o
   2   2   7       20.70       15.38      0.35 o
   3   2   7        0.00       -0.15      0.15 o
   4   2   7       26.97       28.59      1.52 o
   5   2   7       16.73       14.77      0.49 o
   6   2   7       31.06       32.05      0.89 o
   7   2   7        3.59        4.11      0.63 o
   8   2   7        0.56       -0.45      0.45 o
  -7   3   7        6.15        4.91      1.11 o
  -6   3   7        5.99        5.68      0.76 o
  -5   3   7       11.64        9.88      0.53 o
  -4   3   7       65.17       67.25      1.14 o
  -3   3   7       12.00       13.80      0.44 o
  -2   3   7      455.06      470.61      4.47 o
  -1   3   7      137.33      138.54      1.47 o
   0   3   7      325.61      370.94      4.47 o
   1   3   7      119.97      107.06      1.69 o
   2   3   7        1.72        0.78      0.19 o
   3   3   7      142.53      125.57      1.34 o
   4   3   7       60.40       63.28      0.83 o
   5   3   7       17.20       18.66      0.55 o
   6   3   7        0.37        0.98      0.39 o
   7   3   7        0.01        0.54      0.43 o
   8   3   7        0.16       -0.41      0.41 o
  -7   4   7        0.28       -0.20      0.84 o
  -6   4   7        4.79        5.83      0.77 o
  -5   4   7        4.31        3.61      0.43 o
  -4   4   7       14.48       16.36      0.59 o
  -3   4   7       13.92       18.57      0.51 o
  -2   4   7       70.16       74.56      1.02 o
  -1   4   7      573.82      635.21      5.59 o
   0   4   7       19.80       18.44      0.44 o
   1   4   7      267.02      263.38      2.63 o
   2   4   7        0.16        0.06      0.17 o
   3   4   7      129.17      127.31      1.37 o
   4   4   7        0.39        0.12      0.20 o
   5   4   7       56.81       54.51      0.96 o
   6   4   7       72.04       70.68      2.07 o
   7   4   7        6.41        6.16      0.51 o
   8   4   7        2.08        2.32      1.05 o
  -7   5   7        0.08        0.51      0.95 o
  -6   5   7        8.69       11.07      1.27 o
  -5   5   7       22.42       28.21      0.92 o
  -4   5   7      198.30      192.37      2.46 o
  -3   5   7       89.94       89.19      1.18 o
  -2   5   7       38.33       38.04      0.70 o
  -1   5   7       76.23       80.70      0.97 o
   0   5   7     1201.31     1320.00     13.54 o
   1   5   7       50.31       45.89      0.77 o
   2   5   7      402.18      403.65      3.34 o
   3   5   7      153.64      156.18      1.63 o
   4   5   7       50.12       51.38      0.71 o
   5   5   7       56.22       58.83      1.04 o
   6   5   7       10.01        8.63      0.42 o
   7   5   7        2.84        1.88      0.55 o
   8   5   7        2.18        2.68      1.01 o
  -6   6   7        0.44       -0.11      0.61 o
  -5   6   7        0.84        0.04      0.44 o
  -4   6   7        0.52        0.48      0.35 o
  -3   6   7        4.17        6.74      0.36 o
  -2   6   7       10.62        9.45      0.36 o
  -1   6   7       50.77       65.93      0.92 o
   0   6   7      318.90      329.90      3.29 o
   1   6   7      590.59      563.43      5.34 o
   2   6   7       48.80       49.55      0.76 o
   3   6   7       25.13       27.60      0.58 o
   4   6   7       11.20       11.27      0.80 o
   5   6   7        3.17        3.42      0.35 o
   6   6   7       52.18       54.44      1.02 o
   7   6   7        0.78       -0.07      0.56 o
  -6   7   7        0.15       -0.40      0.63 o
  -5   7   7       25.06       23.23      0.86 o
  -4   7   7      206.32      214.58      2.77 o
  -3   7   7      221.05      221.68      2.08 o
  -2   7   7       20.71       16.98      0.49 o
  -1   7   7       22.21       23.76      0.51 o
   0   7   7      180.77      202.97      2.23 o
   1   7   7      369.02      348.91      3.87 o
   2   7   7       14.70       16.51      0.48 o
   3   7   7       11.87       14.82      0.58 o
   4   7   7      316.15      328.93      3.31 o
   5   7   7        3.59        2.38      0.39 o
   6   7   7        0.98        1.39      0.57 o
   7   7   7       17.57       20.16      2.46 o
  -6   8   7        2.64        3.23      0.73 o
  -5   8   7       89.56       88.17      1.68 o
  -4   8   7        0.01       -0.36      0.36 o
  -3   8   7       30.09       28.78      0.73 o
  -2   8   7      152.27      146.79      1.67 o
  -1   8   7      269.57      258.30      2.46 o
   0   8   7      210.58      239.65      2.45 o
   1   8   7        1.77        0.30      0.28 o
   2   8   7       93.70       96.32      1.25 o
   3   8   7       17.06       17.49      0.86 o
   4   8   7       90.16       83.97      1.22 o
   5   8   7       52.49       52.31      1.63 o
   6   8   7       58.57       66.89      2.21 o
   7   8   7        3.15        5.15      2.36 o
  -6   9   7        0.66       -0.27      0.88 o
  -5   9   7        2.09        1.07      0.54 o
  -4   9   7       33.75       36.11      1.02 o
  -3   9   7        1.99        1.47      0.44 o
  -2   9   7       61.74       64.33      1.07 o
  -1   9   7       42.55       39.17      0.75 o
   0   9   7       26.94       31.14      0.70 o
   1   9   7      105.97      105.61      1.90 o
   2   9   7       89.31       89.47      1.24 o
   3   9   7       13.01       12.91      0.57 o
   4   9   7       14.86       13.98      0.70 o
   5   9   7       11.33        9.98      0.68 o
   6   9   7       18.37       22.84      1.19 o
   7   9   7       10.12        8.13      1.00 o
  -6  10   7        0.61        0.56      0.73 o
  -5  10   7       11.04       12.58      1.29 o
  -4  10   7        3.37        3.06      0.57 o
  -3  10   7       38.55       36.09      0.93 o
  -2  10   7       85.66       87.86      1.34 o
  -1  10   7       52.01       53.17      0.92 o
   0  10   7        1.78        3.11      0.40 o
   1  10   7       87.49       82.19      1.39 o
   2  10   7       16.77       19.10      0.75 o
   3  10   7       18.40       17.64      0.66 o
   4  10   7        0.90        0.76      0.49 o
   5  10   7        0.83        0.19      0.49 o
   6  10   7        3.36        4.11      0.76 o
   7  10   7        1.14        0.63      0.83 o
  -5  11   7        0.97        1.02      0.73 o
  -4  11   7        0.18       -0.39      0.73 o
  -3  11   7       30.20       31.99      1.07 o
  -2  11   7        1.03        0.06      0.43 o
  -1  11   7        3.03        2.56      0.45 o
   0  11   7       84.87       90.31      1.29 o
   1  11   7        1.45        0.09      0.38 o
   2  11   7        0.70        0.69      0.44 o
   3  11   7        0.06       -0.44      0.44 o
   4  11   7       14.91       16.85      0.95 o
   5  11   7        3.04        3.15      0.70 o
   6  11   7        3.58        3.99      1.02 o
  -5  12   7        0.85       -0.52      0.90 o
  -4  12   7       10.17       12.97      1.13 o
  -3  12   7        4.91        4.40      0.91 o
  -2  12   7        9.80        9.70      0.90 o
  -1  12   7       11.53       10.91      0.90 o
   0  12   7        8.60       10.81      0.91 o
   1  12   7       37.96       38.90      1.43 o
   2  12   7       19.45       17.88      1.03 o
   3  12   7        3.00        3.12      0.77 o
   4  12   7        8.40       10.71      1.05 o
   5  12   7        9.12        9.07      0.92 o
   6  12   7        3.78        2.45      1.04 o
  -4  13   7        0.01        0.04      1.03 o
  -3  13   7        0.21        0.28      0.98 o
  -2  13   7       27.22       25.95      1.41 o
  -1  13   7        0.03       -0.28      0.84 o
   0  13   7        4.07        4.61      1.34 o
   1  13   7        2.41        1.38      1.18 o
   2  13   7        1.49        0.37      0.90 o
   3  13   7        8.78        9.81      1.16 o
   4  13   7        2.89        2.15      1.49 o
   5  13   7        0.31        0.49      0.87 o
  -4  14   7        0.90        0.98      1.09 o
  -3  14   7        0.00        0.61      1.45 o
  -2  14   7        0.75        0.44      0.91 o
  -1  14   7        2.27        1.85      1.24 o
   0  14   7        5.29        2.78      1.26 o
   1  14   7        7.21        6.43      1.46 o
   2  14   7        1.05        0.49      1.20 o
   3  14   7       13.12       17.43      2.06 o
   4  14   7        7.93        8.09      1.39 o
   5  14   7        0.09        0.12      0.95 o
  -3  15   7        5.83        7.21      2.26 o
  -2  15   7        0.27        1.49      1.38 o
  -1  15   7        0.76       -0.34      1.29 o
   0  15   7        4.56        1.48      1.45 o
   1  15   7        1.34        1.31      1.41 o
   2  15   7        1.75        3.37      1.77 o
   3  15   7       13.28       11.90      1.74 o
   4  15   7        1.95        1.10      1.38 o
  -2  16   7        1.04        1.62      1.48 o
  -1  16   7       13.30       13.66      1.91 o
   0  16   7       10.53       10.25      1.79 o
   1  16   7        0.13        0.21      1.55 o
   2  16   7        4.01        2.93      1.66 o
   3  16   7        0.01       -0.66      2.01 o
   0  17   7        0.08       -0.29      1.72 o
   1  17   7        2.03        1.66      2.11 o
  -1 -11   8        0.94        4.13      1.44 o
   0 -11   8        0.57       -0.79      1.23 o
   1 -11   8       18.14       24.34      1.82 o
   2 -11   8       68.11       71.18      2.57 o
  -2 -10   8        7.14        9.29      1.39 o
  -1 -10   8        5.56        5.93      1.34 o
   0 -10   8        0.48        1.40      1.13 o
   1 -10   8        1.10        0.37      1.11 o
   2 -10   8      119.36      134.52      3.32 o
   3 -10   8       29.16       29.97      1.99 o
   4 -10   8        9.79       15.43      1.44 o
  -3  -9   8        1.24        1.59      2.09 o
  -2  -9   8        6.75        8.51      1.62 o
  -1  -9   8       12.63        9.68      1.35 o
   0  -9   8        6.91        8.15      1.80 o
   1  -9   8       22.21       25.13      1.51 o
   2  -9   8        0.22        2.01      0.94 o
   3  -9   8       43.28       45.16      2.28 o
   4  -9   8        0.69       -0.41      0.85 o
   5  -9   8        2.07        1.86      0.96 o
  -4  -8   8       17.98       20.28      1.82 o
  -3  -8   8        5.85        9.84      1.44 o
  -2  -8   8       19.79       19.46      1.76 o
  -1  -8   8        0.06       -0.11      0.95 o
   0  -8   8       20.76       23.77      1.45 o
   1  -8   8        8.07        6.46      1.00 o
   2  -8   8        1.84        2.16      0.73 o
   3  -8   8        0.54        1.00      0.67 o
   4  -8   8       16.48       15.37      1.00 o
   5  -8   8        2.47        2.61      0.88 o
  -4  -7   8       14.83       14.22      1.63 o
  -3  -7   8        0.69        0.80      1.01 o
  -2  -7   8        7.74        9.34      1.05 o
  -1  -7   8       17.54       14.02      1.02 o
   0  -7   8        3.30        2.07      0.89 o
   1  -7   8       17.38       13.44      0.96 o
   2  -7   8        3.64        6.95      1.10 o
   3  -7   8        3.92        2.50      0.80 o
   4  -7   8        2.20        1.21      0.55 o
   5  -7   8        6.00        7.89      0.86 o
   6  -7   8        0.36        0.94      0.75 o
  -5  -6   8        0.03        0.19      1.00 o
  -4  -6   8        1.10        1.76      0.86 o
  -3  -6   8        6.60        4.79      0.94 o
  -2  -6   8        1.01        0.44      0.66 o
  -1  -6   8       20.65       17.03      0.93 o
   0  -6   8       56.27       46.13      1.82 o
   1  -6   8       37.97       33.94      1.12 o
   2  -6   8       27.56       30.27      1.04 o
   3  -6   8        0.96        1.12      0.52 o
   4  -6   8        2.85        2.53      0.55 o
   5  -6   8        0.96        2.63      0.56 o
   6  -6   8        0.15       -0.07      0.75 o
  -5  -5   8        0.74        0.25      0.87 o
  -4  -5   8       29.95       33.20      1.54 o
  -3  -5   8      103.56      105.13      2.27 o
  -2  -5   8       10.95       10.04      0.84 o
  -1  -5   8      180.67      178.47      2.76 o
   0  -5   8       72.60       56.50      1.02 o
   1  -5   8       23.49       18.70      0.90 o
   2  -5   8        9.68        6.26      0.46 o
   3  -5   8      220.07      218.92      2.37 o
   4  -5   8      102.17      103.28      1.72 o
   5  -5   8        0.19       -0.43      0.43 o
   6  -5   8        0.05        0.31      0.62 o
   7  -5   8        2.64        4.05      0.78 o
  -5  -4   8       20.41       19.94      1.49 o
  -4  -4   8        3.38        3.05      0.81 o
  -3  -4   8       14.74       13.83      0.70 o
  -2  -4   8      355.12      345.46      3.89 o
  -1  -4   8      146.07      141.32      1.96 o
   0  -4   8       24.47       21.74      0.62 o
   1  -4   8        1.43        2.89      0.32 o
   2  -4   8       39.76       32.56      0.80 o
   3  -4   8      164.96      161.53      1.85 o
   4  -4   8      237.14      228.15      2.73 o
   5  -4   8        7.26        6.01      0.58 o
   6  -4   8       15.01       19.67      1.13 o
   7  -4   8        0.64        2.06      0.67 o
  -6  -3   8        0.07       -0.65      0.78 o
  -5  -3   8        6.46        4.20      0.73 o
  -4  -3   8        0.00       -0.49      0.49 o
  -3  -3   8       15.86       12.31      0.59 o
  -2  -3   8      197.50      193.17      2.41 o
  -1  -3   8        0.00       -0.29      0.29 o
   0  -3   8      204.95      210.57      2.38 o
   1  -3   8        4.75        5.82      0.42 o
   2  -3   8      168.01      166.07      1.74 o
   3  -3   8      327.26      305.99      2.85 o
   4  -3   8      100.76       97.80      1.61 o
   5  -3   8        7.46        5.95      0.54 o
   6  -3   8        1.48        1.79      0.48 o
   7  -3   8        3.15        4.12      0.67 o
  -6  -2   8        0.26        0.59      0.75 o
  -5  -2   8        8.23       10.25      0.75 o
  -4  -2   8        5.80        2.71      0.50 o
  -3  -2   8       91.26       91.86      1.42 o
  -2  -2   8       41.38       39.62      0.90 o
  -1  -2   8       18.49       17.08      0.61 o
   0  -2   8       77.66       80.75      1.17 o
   1  -2   8        3.78        2.49      0.36 o
   2  -2   8        5.11        7.59      0.37 o
   3  -2   8      103.51      101.79      1.29 o
   4  -2   8      264.73      266.50      2.66 o
   5  -2   8      272.65      262.10      3.28 o
   6  -2   8        0.34        0.18      0.42 o
   7  -2   8        2.46        1.01      0.79 o
  -6  -1   8        0.78       -0.22      0.67 o
  -5  -1   8        2.28        3.75      0.57 o
  -4  -1   8      141.67      134.96      2.17 o
  -3  -1   8        0.10       -0.43      0.43 o
  -2  -1   8      380.54      365.17      3.69 o
  -1  -1   8        8.04        4.58      0.36 o
   0  -1   8        4.52        3.54      0.32 o
   1  -1   8       40.68       43.47      1.56 o
   2  -1   8       66.87       59.90      0.87 o
   3  -1   8      245.57      237.20      2.38 o
   4  -1   8      259.02      246.15      2.46 o
   5  -1   8      136.58      140.61      1.81 o
   6  -1   8       34.31       30.96      0.76 o
   7  -1   8        6.32        8.92      0.73 o
  -6   0   8        3.31        2.30      1.31 o
  -5   0   8       28.46       26.45      1.16 o
  -4   0   8        5.35        6.77      0.52 o
  -3   0   8        1.18       -0.29      0.29 o
  -2   0   8      238.10      238.24      2.55 o
  -1   0   8       28.57       28.37      0.61 o
   0   0   8       78.96       88.24      1.18 o
   1   0   8      446.54      455.26      4.68 o
   2   0   8       73.23       70.96      0.95 o
   3   0   8        7.79        9.02      0.36 o
   4   0   8       68.61       64.08      0.90 o
   5   0   8      102.26       96.60      1.47 o
   6   0   8        3.64        2.60      0.34 o
   7   0   8       18.03       20.93      0.99 o
   8   0   8        0.01        0.30      0.75 o
  -6   1   8        1.03        2.45      0.74 o
  -5   1   8        0.01       -0.36      0.42 o
  -4   1   8       28.07       26.92      0.83 o
  -3   1   8       16.19       18.57      0.54 o
  -2   1   8        7.87        7.45      0.37 o
  -1   1   8      298.18      296.69      2.85 o
   0   1   8        0.01        0.17      0.21 o
   1   1   8      402.45      407.15      4.21 o
   2   1   8       29.65       27.08      0.52 o
   3   1   8        7.75        5.76      0.30 o
   4   1   8       21.47       19.85      0.49 o
   5   1   8        5.61        4.66      0.39 o
   6   1   8       20.38       20.45      0.58 o
   7   1   8        6.60        6.38      0.55 o
   8   1   8       12.81       19.46      1.40 o
  -6   2   8        0.35       -0.06      0.62 o
  -5   2   8        0.36        0.34      0.43 o
  -4   2   8       51.36       48.95      1.01 o
  -3   2   8        8.74        6.14      0.33 o
  -2   2   8      110.04      106.47      1.27 o
  -1   2   8      206.87      226.47      2.25 o
   0   2   8      107.24      110.71      1.34 o
   1   2   8       92.25       84.63      1.18 o
   2   2   8      459.75      477.68      3.90 o
   3   2   8       15.02       18.36      0.46 o
   4   2   8       19.00       22.83      0.68 o
   5   2   8      144.71      136.13      1.83 o
   6   2   8        7.25        6.67      0.36 o
   7   2   8        0.06       -0.28      0.37 o
   8   2   8        0.44       -0.37      0.89 o
  -6   3   8        2.86        2.96      0.85 o
  -5   3   8        7.35        5.98      0.67 o
  -4   3   8       32.63       32.08      0.82 o
  -3   3   8       10.21       10.96      0.42 o
  -2   3   8       40.90       43.57      0.78 o
  -1   3   8       55.00       60.46      0.82 o
   0   3   8       34.53       35.47      0.84 o
   1   3   8       18.99       19.25      0.58 o
   2   3   8      226.39      226.67      2.11 o
   3   3   8       79.66       79.22      0.99 o
   4   3   8       39.97       33.78      0.60 o
   5   3   8       80.46       80.12      1.26 o
   6   3   8        2.12        1.74      0.30 o
   7   3   8        5.67        4.15      0.46 o
   8   3   8        7.94        8.79      1.03 o
  -6   4   8        1.30        1.12      0.70 o
  -5   4   8        3.12        4.84      0.57 o
  -4   4   8       16.80       16.03      0.83 o
  -3   4   8       10.12        9.69      0.41 o
  -2   4   8       18.58       18.02      0.52 o
  -1   4   8      559.43      621.74      5.52 o
   0   4   8      163.69      196.07      2.10 o
   1   4   8      154.31      142.25      1.88 o
   2   4   8       83.55       84.25      0.98 o
   3   4   8      292.36      297.51      2.81 o
   4   4   8        1.18        1.65      0.55 o
   5   4   8       14.90       15.26      0.58 o
   6   4   8       99.98      104.89      1.50 o
   7   4   8        3.96        5.55      0.52 o
   8   4   8        0.01       -0.32      0.99 o
  -6   5   8        7.63        8.53      1.06 o
  -5   5   8       28.50       25.29      0.95 o
  -4   5   8        1.28        1.46      0.40 o
  -3   5   8        2.50        3.62      0.33 o
  -2   5   8      114.75      120.45      1.58 o
  -1   5   8        0.48       -0.23      0.23 o
   0   5   8        1.91        4.62      0.30 o
   1   5   8       44.21       39.88      0.92 o
   2   5   8        0.19       -0.05      0.19 o
   3   5   8       26.84       26.80      0.52 o
   4   5   8       54.82       55.66      0.88 o
   5   5   8       23.32       22.48      0.69 o
   6   5   8        5.71        5.62      0.42 o
   7   5   8       10.25        9.52      0.73 o
   8   5   8        1.66        2.78      0.91 o
  -6   6   8        1.08        0.02      0.68 o
  -5   6   8        4.22        2.73      0.53 o
  -4   6   8       19.98       20.03      0.76 o
  -3   6   8      148.00      154.50      1.82 o
  -2   6   8        1.62        0.69      0.28 o
  -1   6   8       28.70       29.92      0.59 o
   0   6   8      428.77      448.32      4.45 o
   1   6   8      102.03      101.37      1.31 o
   2   6   8       12.53       11.13      0.35 o
   3   6   8       25.49       26.57      0.60 o
   4   6   8        0.47       -0.15      0.25 o
   5   6   8       42.74       48.27      1.06 o
   6   6   8        4.74        4.91      0.47 o
   7   6   8        0.19        0.55      0.55 o
  -6   7   8        0.05       -0.74      0.78 o
  -5   7   8       12.84       13.74      0.76 o
  -4   7   8       29.15       30.18      1.03 o
  -3   7   8       20.05       17.45      0.60 o
  -2   7   8        4.35        2.39      0.31 o
  -1   7   8        7.81        6.58      0.36 o
   0   7   8        7.26        7.52      0.41 o
   1   7   8       46.09       45.29      0.94 o
   2   7   8        1.50        1.93      0.28 o
   3   7   8       64.41       61.33      0.99 o
   4   7   8       92.54       96.91      1.30 o
   5   7   8        0.56       -0.20      0.47 o
   6   7   8        0.26        0.14      0.43 o
   7   7   8        0.59        1.37      0.68 o
  -6   8   8        1.63        1.10      0.79 o
  -5   8   8        0.27       -0.19      0.68 o
  -4   8   8        0.09       -0.08      0.44 o
  -3   8   8      136.16      142.11      1.95 o
  -2   8   8       33.60       32.98      0.70 o
  -1   8   8        8.04        7.46      0.42 o
   0   8   8      536.46      583.79      5.62 o
   1   8   8       15.96       13.33      0.62 o
   2   8   8      306.16      300.10      2.97 o
   3   8   8        0.49        0.91      0.32 o
   4   8   8       82.74       84.84      1.35 o
   5   8   8       22.87       21.43      0.81 o
   6   8   8        1.13        1.16      0.57 o
   7   8   8        8.01        9.02      0.97 o
  -6   9   8        3.41        2.50      0.90 o
  -5   9   8       14.72       17.17      0.92 o
  -4   9   8       21.37       20.77      0.80 o
  -3   9   8        0.84        0.01      0.35 o
  -2   9   8      287.80      284.31      3.04 o
  -1   9   8        1.07        1.70      0.27 o
   0   9   8       37.42       33.43      0.83 o
   1   9   8       29.94       27.41      1.39 o
   2   9   8        5.31        6.66      0.44 o
   3   9   8       55.24       55.11      1.42 o
   4   9   8        0.04        0.40      0.40 o
   5   9   8        4.57        5.07      0.56 o
   6   9   8        1.55        0.84      0.60 o
   7   9   8        6.72        8.01      1.01 o
  -5  10   8       12.27       12.46      1.05 o
  -4  10   8       39.21       43.63      1.16 o
  -3  10   8        0.21        0.14      0.41 o
  -2  10   8      399.59      402.22      4.13 o
  -1  10   8      108.56      107.14      1.74 o
   0  10   8        2.59        1.89      0.38 o
   1  10   8       68.65       60.66      1.18 o
   2  10   8       25.20       19.92      0.72 o
   3  10   8        3.52        5.67      0.50 o
   4  10   8        0.17       -0.50      0.50 o
   5  10   8        3.29        3.07      0.70 o
   6  10   8        9.91       11.71      0.93 o
   7  10   8        2.67        2.90      0.93 o
  -5  11   8        1.85        1.08      1.46 o
  -4  11   8        0.00       -0.71      0.71 o
  -3  11   8        1.90        0.51      0.66 o
  -2  11   8        4.07        2.09      0.72 o
  -1  11   8       65.15       67.28      1.48 o
   0  11   8        0.20        0.14      0.36 o
   1  11   8        1.94        0.80      0.43 o
   2  11   8        9.91       10.50      0.70 o
   3  11   8        1.08        0.66      0.49 o
   4  11   8        0.11       -0.15      0.72 o
   5  11   8       19.14       22.27      1.08 o
   6  11   8        0.34       -0.53      0.82 o
  -5  12   8        3.22        1.71      1.05 o
  -4  12   8        0.28       -0.86      0.86 o
  -3  12   8        5.19        4.51      0.93 o
  -2  12   8        2.16        1.20      0.74 o
  -1  12   8       22.23       22.61      1.18 o
   0  12   8        3.72        4.69      0.89 o
   1  12   8       11.51       11.36      1.30 o
   2  12   8        0.16       -0.67      0.67 o
   3  12   8        0.70        0.26      0.72 o
   4  12   8        0.46       -0.08      0.77 o
   5  12   8       11.02       10.62      0.96 o
   6  12   8        1.69        1.44      1.02 o
  -4  13   8       13.72       13.51      1.54 o
  -3  13   8        2.16        1.82      1.04 o
  -2  13   8        1.75        2.03      1.01 o
  -1  13   8        9.11       10.21      1.11 o
   0  13   8        6.64        4.78      1.99 o
   1  13   8        0.02       -1.36      2.23 o
   2  13   8       15.82       17.14      1.29 o
   3  13   8       12.75       17.51      1.31 o
   4  13   8       24.29       25.02      1.75 o
   5  13   8        1.14        1.34      1.28 o
  -4  14   8        0.12        0.10      1.09 o
  -3  14   8        0.03       -0.83      1.10 o
  -2  14   8        2.45        3.25      1.00 o
  -1  14   8       29.26       26.33      1.89 o
   0  14   8        4.72        3.88      1.38 o
   1  14   8       10.54        7.76      1.44 o
   2  14   8        0.30        1.43      1.65 o
   3  14   8        3.31        1.83      1.01 o
   4  14   8        0.35        0.23      1.14 o
   5  14   8        1.79        1.20      1.00 o
  -3  15   8        1.79        2.20      2.08 o
  -2  15   8        8.49        9.59      1.62 o
  -1  15   8       18.76       17.08      1.72 o
   0  15   8        5.29        1.33      1.46 o
   1  15   8       13.10        8.86      1.64 o
   2  15   8        0.00        0.55      1.35 o
   3  15   8        5.24        5.28      1.60 o
   4  15   8        4.25        4.89      1.45 o
  -2  16   8        2.82        2.91      1.99 o
  -1  16   8        1.36        0.23      1.48 o
   0  16   8        2.74        4.56      1.76 o
   1  16   8        0.34       -0.50      1.50 o
   2  16   8        2.59        1.78      1.58 o
   3  16   8        6.02        6.52      2.26 o
   0  17   8        5.81        9.32      2.56 o
   1  17   8        5.38        6.85      1.93 o
  -1 -10   9       32.37       37.93      3.56 o
   0 -10   9        0.63        0.57      1.19 o
   1 -10   9        5.00        6.26      1.33 o
   2 -10   9       32.27       39.99      2.13 o
   3 -10   9        3.32        3.55      1.34 o
  -2  -9   9        0.00       -0.55      1.43 o
  -1  -9   9        9.48       10.22      1.41 o
   0  -9   9        0.30       -0.11      1.13 o
   1  -9   9        4.55        2.72      1.13 o
   2  -9   9        1.02        0.92      1.01 o
   3  -9   9       69.07       76.94      2.94 o
   4  -9   9        1.75        2.23      1.05 o
  -3  -8   9        0.01       -1.35      1.96 o
  -2  -8   9        1.79       -0.41      1.58 o
  -1  -8   9        3.01        5.86      1.47 o
   0  -8   9        0.88        0.78      1.03 o
   1  -8   9        4.66        5.13      1.08 o
   2  -8   9       16.22       16.54      1.44 o
   3  -8   9       24.72       24.30      1.23 o
   4  -8   9       21.83       24.04      1.55 o
   5  -8   9       21.13       20.24      1.48 o
  -4  -7   9        9.32        9.53      1.46 o
  -3  -7   9        0.18       -1.04      1.04 o
  -2  -7   9        0.40        0.48      0.87 o
  -1  -7   9        5.17        3.20      1.32 o
   0  -7   9       11.26       12.25      1.21 o
   1  -7   9        0.11       -0.18      0.77 o
   2  -7   9        1.41        0.61      0.69 o
   3  -7   9       30.28       29.90      1.53 o
   4  -7   9        2.65        1.05      0.85 o
   5  -7   9        2.26        1.63      0.84 o
  -4  -6   9        0.40        1.19      1.08 o
  -3  -6   9        0.82        0.04      0.97 o
  -2  -6   9        1.31        0.84      1.15 o
  -1  -6   9       31.95       27.82      1.45 o
   0  -6   9        0.11       -0.80      0.80 o
   1  -6   9        0.05       -0.40      0.63 o
   2  -6   9       11.57       13.40      0.83 o
   3  -6   9       55.14       52.87      1.39 o
   4  -6   9       12.07       16.05      0.86 o
   5  -6   9        0.47        1.03      0.65 o
   6  -6   9       10.73       11.33      1.32 o
  -5  -5   9        0.42        0.43      0.97 o
  -4  -5   9        1.11       -0.07      0.78 o
  -3  -5   9       25.78       32.52      1.56 o
  -2  -5   9        8.96        8.16      0.86 o
  -1  -5   9        0.08        0.12      0.64 o
   0  -5   9       81.35       68.59      1.80 o
   1  -5   9        0.03       -0.39      0.50 o
   2  -5   9       17.85       10.50      0.71 o
   3  -5   9       10.79       10.04      0.69 o
   4  -5   9        2.99        2.26      0.52 o
   5  -5   9        2.87        2.30      0.61 o
   6  -5   9        2.08        1.61      0.74 o
  -5  -4   9        4.59        4.47      1.09 o
  -4  -4   9        7.50        7.98      0.95 o
  -3  -4   9       43.04       39.94      1.47 o
  -2  -4   9       18.24       16.83      0.98 o
  -1  -4   9      136.41      126.55      2.03 o
   0  -4   9        0.11       -0.34      0.34 o
   1  -4   9        5.23        5.99      0.47 o
   2  -4   9        0.86       -0.21      0.32 o
   3  -4   9       80.80       71.64      1.14 o
   4  -4   9        0.12        0.64      0.49 o
   5  -4   9        0.01       -0.17      0.55 o
   6  -4   9        1.11        0.52      0.54 o
   7  -4   9        1.41        1.61      0.72 o
  -5  -3   9        0.98        0.30      0.88 o
  -4  -3   9        0.85        0.22      0.96 o
  -3  -3   9       23.18       23.40      0.84 o
  -2  -3   9        1.74       -0.12      0.43 o
  -1  -3   9       52.79       49.02      1.06 o
   0  -3   9       38.14       38.91      0.88 o
   1  -3   9       50.51       45.12      0.98 o
   2  -3   9        7.52        8.28      0.52 o
   3  -3   9       37.14       37.52      0.88 o
   4  -3   9       11.92        9.70      0.62 o
   5  -3   9        7.70        7.86      0.63 o
   6  -3   9        3.63        2.49      0.57 o
   7  -3   9        2.03        2.13      0.81 o
  -5  -2   9        1.02        2.05      0.68 o
  -4  -2   9        0.18       -0.35      0.49 o
  -3  -2   9      105.15       97.52      1.88 o
  -2  -2   9       10.38       11.77      0.58 o
  -1  -2   9       28.15       28.79      0.75 o
   0  -2   9      121.43      124.76      1.64 o
   1  -2   9       21.85       25.67      0.74 o
   2  -2   9       75.33       68.68      1.21 o
   3  -2   9        1.26        0.22      0.40 o
   4  -2   9       13.92       13.99      0.60 o
   5  -2   9       22.76       24.00      0.89 o
   6  -2   9        4.72        3.95      0.48 o
   7  -2   9       24.76       24.57      1.26 o
  -6  -1   9        0.09        0.60      0.80 o
  -5  -1   9        0.01       -0.54      0.54 o
  -4  -1   9        0.35       -0.21      0.47 o
  -3  -1   9      155.28      151.51      2.02 o
  -2  -1   9      965.47      938.52      9.28 o
  -1  -1   9      232.24      225.81      2.51 o
   0  -1   9       83.64       84.45      1.23 o
   1  -1   9       13.98       12.06      0.55 o
   2  -1   9       44.38       44.93      0.80 o
   3  -1   9        5.42        5.22      0.37 o
   4  -1   9        0.13       -0.28      0.28 o
   5  -1   9       52.22       51.17      1.21 o
   6  -1   9       23.97       23.94      0.95 o
   7  -1   9        1.83        2.13      0.60 o
  -6   0   9        0.92        1.10      0.76 o
  -5   0   9        2.96        2.17      0.62 o
  -4   0   9       13.57       11.57      0.75 o
  -3   0   9       28.13       25.02      0.75 o
  -2   0   9      178.75      168.54      2.55 o
  -1   0   9       67.10       67.22      1.23 o
   0   0   9      175.23      191.32      2.15 o
   1   0   9       21.26       26.04      0.68 o
   2   0   9       28.57       30.54      0.63 o
   3   0   9       18.67       19.48      0.56 o
   4   0   9       42.39       36.93      0.73 o
   5   0   9       75.10       74.72      1.34 o
   6   0   9       40.66       40.24      0.98 o
   7   0   9       13.17       15.16      0.92 o
  -6   1   9        1.01        1.38      0.72 o
  -5   1   9        0.03        0.22      0.46 o
  -4   1   9       21.07       19.52      1.38 o
  -3   1   9       11.77        6.96      0.46 o
  -2   1   9        0.99       -0.30      0.30 o
  -1   1   9       56.39       53.07      0.87 o
   0   1   9       10.55       12.20      0.45 o
   1   1   9       19.70       21.98      0.61 o
   2   1   9       45.69       51.59      0.77 o
   3   1   9      153.24      148.27      1.64 o
   4   1   9       11.57       11.11      0.40 o
   5   1   9       39.06       36.51      0.87 o
   6   1   9       34.84       37.25      0.84 o
   7   1   9        7.54        8.34      0.74 o
  -6   2   9        2.63        2.94      1.39 o
  -5   2   9        2.70        1.43      0.50 o
  -4   2   9        4.26        3.33      0.46 o
  -3   2   9        0.60        0.13      0.29 o
  -2   2   9       51.47       53.27      0.87 o
  -1   2   9       20.72       17.16      0.49 o
   0   2   9        4.26        3.99      0.32 o
   1   2   9      201.72      198.19      2.17 o
   2   2   9        0.40       -0.07      0.19 o
   3   2   9        5.60        5.24      0.30 o
   4   2   9        5.38        3.69      0.29 o
   5   2   9        1.41        0.42      0.32 o
   6   2   9        6.63        4.66      0.39 o
   7   2   9        0.50        0.51      0.52 o
   8   2   9        0.00       -0.34      0.77 o
  -6   3   9        0.91       -0.17      0.98 o
  -5   3   9        0.00        0.03      0.45 o
  -4   3   9       45.66       42.83      1.08 o
  -3   3   9       22.98       25.01      0.66 o
  -2   3   9        0.40        0.22      0.29 o
  -1   3   9       16.63       12.75      0.40 o
   0   3   9       38.35       36.93      0.68 o
   1   3   9        9.61        7.63      0.40 o
   2   3   9        1.12        0.20      0.23 o
   3   3   9       10.66        7.99      0.35 o
   4   3   9       26.52       30.55      0.80 o
   5   3   9       35.35       33.62      0.95 o
   6   3   9        1.09        1.22      0.33 o
   7   3   9        3.02        3.66      0.60 o
   8   3   9        0.01       -0.74      0.74 o
  -6   4   9        0.30       -0.42      0.67 o
  -5   4   9       64.40       68.51      1.57 o
  -4   4   9       55.75       51.65      1.18 o
  -3   4   9        3.02        3.73      0.35 o
  -2   4   9        3.38        3.37      0.34 o
  -1   4   9      380.78      429.00      3.98 o
   0   4   9        8.03        8.43      0.39 o
   1   4   9       57.58       46.48      0.78 o
   2   4   9        1.94        0.63      0.22 o
   3   4   9      145.02      145.83      1.60 o
   4   4   9       58.79       61.87      0.89 o
   5   4   9        3.79        2.72      0.39 o
   6   4   9        0.78        0.60      0.33 o
   7   4   9        5.96        6.12      0.87 o
   8   4   9        0.22        0.96      1.79 o
  -6   5   9       10.15       12.95      1.13 o
  -5   5   9        6.90        5.90      0.63 o
  -4   5   9       13.78       16.35      0.70 o
  -3   5   9        1.44        2.69      0.34 o
  -2   5   9      133.69      151.43      1.81 o
  -1   5   9        5.06        5.23      0.35 o
   0   5   9        0.59        2.17      0.31 o
   1   5   9      101.57       95.61      1.23 o
   2   5   9        0.62        1.45      0.25 o
   3   5   9      106.94      122.52      1.43 o
   4   5   9       35.93       38.54      3.19 o
   5   5   9        2.20        2.26      0.35 o
   6   5   9        0.11       -0.21      0.34 o
   7   5   9        0.52       -0.06      0.45 o
  -6   6   9        2.74        2.98      1.98 o
  -5   6   9        1.84        1.15      0.54 o
  -4   6   9        0.02       -0.44      0.44 o
  -3   6   9       25.02       20.91      0.67 o
  -2   6   9       52.75       48.05      1.02 o
  -1   6   9      120.33      117.48      1.35 o
   0   6   9        8.53       12.21      0.44 o
   1   6   9       93.08       89.09      1.31 o
   2   6   9        8.33       10.27      0.35 o
   3   6   9       19.74       19.61      0.50 o
   4   6   9       42.55       38.18      0.72 o
   5   6   9        8.52        8.76      0.52 o
   6   6   9        7.89        7.45      0.53 o
   7   6   9        2.29        2.21      0.64 o
  -6   7   9       12.71       13.92      1.27 o
  -5   7   9        1.98        1.95      0.63 o
  -4   7   9       11.02       14.70      0.81 o
  -3   7   9       27.18       23.97      0.71 o
  -2   7   9      114.89      106.70      1.31 o
  -1   7   9       15.22       15.65      0.58 o
   0   7   9      434.14      458.33      4.51 o
   1   7   9       46.67       42.10      0.92 o
   2   7   9       52.35       48.70      0.80 o
   3   7   9       30.93       30.18      0.67 o
   4   7   9        5.00        5.78      0.37 o
   5   7   9        4.63        5.57      0.56 o
   6   7   9        7.62        8.09      0.58 o
   7   7   9        9.78       10.84      1.13 o
  -6   8   9        0.50       -0.20      0.81 o
  -5   8   9        0.04       -0.56      0.56 o
  -4   8   9       16.66       17.39      1.36 o
  -3   8   9      125.03      126.60      1.79 o
  -2   8   9       98.54       93.62      1.37 o
  -1   8   9       16.90       16.16      0.54 o
   0   8   9        4.15        4.30      0.42 o
   1   8   9      483.30      461.54      4.88 o
   2   8   9       95.51       92.63      1.45 o
   3   8   9        6.07        7.23      0.47 o
   4   8   9       16.73       20.17      1.30 o
   5   8   9        1.93        1.60      0.55 o
   6   8   9        4.71        6.84      0.74 o
   7   8   9        0.00        0.25      1.16 o
  -6   9   9        8.40       12.54      1.29 o
  -5   9   9        1.78        1.92      0.71 o
  -4   9   9       19.57       21.62      1.17 o
  -3   9   9      110.65      113.81      1.72 o
  -2   9   9      156.91      157.06      2.11 o
  -1   9   9      127.49      118.99      1.63 o
   0   9   9       27.96       32.88      0.82 o
   1   9   9      160.23      144.68      1.85 o
   2   9   9        0.17        0.42      0.37 o
   3   9   9        8.14        8.20      0.61 o
   4   9   9        1.36        1.48      0.46 o
   5   9   9        0.50       -0.25      0.48 o
   6   9   9        0.79        1.05      0.62 o
   7   9   9        0.20        0.16      0.78 o
  -5  10   9        0.69       -0.69      0.82 o
  -4  10   9        3.74        2.83      0.72 o
  -3  10   9       20.93       24.34      1.04 o
  -2  10   9       70.56       69.59      1.52 o
  -1  10   9      125.36      120.78      1.82 o
   0  10   9       17.97       16.85      0.64 o
   1  10   9        0.37       -0.34      0.34 o
   2  10   9        5.36        5.15      0.52 o
   3  10   9        3.83        3.71      0.48 o
   4  10   9       19.58       19.78      0.97 o
   5  10   9        5.20        4.60      0.62 o
   6  10   9       16.02       20.28      2.42 o
   7  10   9        3.58        3.80      0.98 o
  -5  11   9        4.69        3.64      1.09 o
  -4  11   9       16.74       14.88      1.01 o
  -3  11   9        5.51        6.15      1.36 o
  -2  11   9       18.51       18.64      1.07 o
  -1  11   9        0.00       -0.69      0.69 o
   0  11   9        0.79        0.43      0.44 o
   1  11   9        5.23        3.73      0.51 o
   2  11   9        0.33       -0.47      0.47 o
   3  11   9       28.95       26.50      1.16 o
   4  11   9        0.00       -0.25      0.71 o
   5  11   9        0.06        0.08      0.76 o
   6  11   9        0.29        0.09      0.89 o
  -5  12   9        0.48       -0.62      0.94 o
  -4  12   9        7.93        7.13      0.91 o
  -3  12   9        1.17        0.21      0.90 o
  -2  12   9        2.52        1.80      0.79 o
  -1  12   9       36.66       35.73      1.61 o
   0  12   9        5.12        3.77      0.90 o
   1  12   9        3.61        3.20      0.75 o
   2  12   9       31.81       32.96      1.36 o
   3  12   9        3.29        2.24      0.76 o
   4  12   9        0.08       -0.23      0.78 o
   5  12   9        0.30       -0.70      0.70 o
   6  12   9        4.19        7.42      1.28 o
  -4  13   9        6.20        4.88      1.49 o
  -3  13   9        3.54        3.05      1.18 o
  -2  13   9        0.80       -0.01      0.87 o
  -1  13   9        8.18        9.20      1.10 o
   0  13   9        2.88        1.21      1.31 o
   1  13   9        3.25        4.49      1.27 o
   2  13   9        0.90        0.80      0.94 o
   3  13   9        1.88        0.89      0.92 o
   4  13   9       10.53       10.92      1.42 o
   5  13   9        1.30        2.38      1.10 o
  -4  14   9        0.01       -1.07      1.07 o
  -3  14   9        0.01        0.76      1.16 o
  -2  14   9        0.17       -0.91      0.91 o
  -1  14   9       24.00       24.20      1.91 o
   0  14   9        2.27        2.54      1.32 o
   1  14   9        2.02        2.95      1.40 o
   2  14   9        0.00       -0.83      1.15 o
   3  14   9        4.12        3.18      1.06 o
   4  14   9        0.21       -0.85      1.04 o
   5  14   9        0.00        0.97      1.00 o
  -3  15   9        1.42        0.93      1.99 o
  -2  15   9        2.17        0.87      1.41 o
  -1  15   9        7.51        7.93      1.58 o
   0  15   9        6.53        6.20      2.58 o
   1  15   9        1.54        1.54      2.46 o
   2  15   9        0.04        0.35      1.37 o
   3  15   9        0.62       -0.58      1.63 o
   4  15   9        1.13        1.54      2.09 o
  -2  16   9        0.62       -0.42      2.13 o
  -1  16   9        3.06        3.87      1.79 o
   0  16   9        5.75        4.86      1.71 o
   1  16   9        1.61        1.19      2.11 o
   2  16   9        1.04        0.71      1.68 o
   3  16   9        0.46       -0.22      1.99 o
   0  17   9       13.97       16.48      2.01 o
   1  17   9        3.98        3.11      1.81 o
   1 -10  10        0.90        0.46      1.27 o
  -1  -9  10        9.88       12.72      3.06 o
   0  -9  10       13.16       17.09      1.57 o
   1  -9  10        0.33        0.19      1.02 o
   2  -9  10        2.06        3.37      1.18 o
   3  -9  10       29.80       39.00      4.51 o
  -2  -8  10        8.21        8.96      1.74 o
  -1  -8  10        2.80        4.61      1.59 o
   0  -8  10        3.76        0.71      1.43 o
   1  -8  10        0.95       -0.12      0.96 o
   2  -8  10        0.03       -0.79      0.88 o
   3  -8  10        6.84       10.69      1.30 o
   4  -8  10       56.40       65.66      2.46 o
  -3  -7  10        0.03        0.42      1.98 o
  -2  -7  10        4.86        5.40      1.45 o
  -1  -7  10        8.46        9.57      1.52 o
   0  -7  10        0.69        0.67      1.26 o
   1  -7  10        4.63        4.57      1.13 o
   2  -7  10        0.19       -0.38      0.81 o
   3  -7  10        0.07        0.25      0.67 o
   4  -7  10        5.94        6.04      1.05 o
   5  -7  10        0.38        1.51      0.90 o
  -4  -6  10        0.02       -1.04      1.04 o
  -3  -6  10       31.08       37.88      3.83 o
  -2  -6  10        0.53        0.62      0.91 o
  -1  -6  10        1.21        0.12      1.13 o
   0  -6  10        0.01       -0.51      1.15 o
   1  -6  10        1.99        1.09      1.19 o
   2  -6  10       14.65       17.62      1.03 o
   3  -6  10       64.88       75.63      1.89 o
   4  -6  10        8.38       11.72      0.98 o
   5  -6  10        0.16       -0.48      0.75 o
   6  -6  10        0.70       -0.90      1.08 o
  -4  -5  10        0.97        0.93      1.27 o
  -3  -5  10        2.84        5.09      1.22 o
  -2  -5  10        2.06        2.43      0.88 o
  -1  -5  10        0.08       -0.78      0.78 o
   0  -5  10       67.75       64.06      2.53 o
   1  -5  10       18.06       21.40      1.29 o
   2  -5  10        4.48        2.84      0.74 o
   3  -5  10        4.23        1.12      0.70 o
   4  -5  10       67.94       73.61      3.56 o
   5  -5  10        0.22        0.08      0.63 o
   6  -5  10        0.77        0.58      0.84 o
  -4  -4  10        0.86        1.10      0.80 o
  -3  -4  10        1.85        1.60      0.81 o
  -2  -4  10       55.69       58.39      1.73 o
  -1  -4  10        7.32        8.65      1.19 o
   0  -4  10        0.04       -0.22      0.62 o
   1  -4  10       83.53       55.67      1.60 o
   2  -4  10       15.91        9.80      0.82 o
   3  -4  10        0.00       -0.58      0.58 o
   4  -4  10       41.39       38.27      1.40 o
   5  -4  10       14.87       16.28      0.85 o
   6  -4  10        0.04        1.02      0.72 o
  -5  -3  10        0.24       -0.06      0.91 o
  -4  -3  10        9.12        8.98      1.01 o
  -3  -3  10        8.77        8.76      0.99 o
  -2  -3  10       10.79       11.12      0.88 o
  -1  -3  10        0.65       -0.59      0.59 o
   0  -3  10        9.36        9.22      0.53 o
   1  -3  10        3.95        2.67      0.46 o
   2  -3  10        3.52        5.56      0.50 o
   3  -3  10       56.74       55.25      1.09 o
   4  -3  10        1.05        0.86      0.52 o
   5  -3  10        5.39        3.19      0.55 o
   6  -3  10        1.62        1.61      0.58 o
   7  -3  10        0.07       -0.46      0.70 o
  -5  -2  10        0.64        1.32      0.92 o
  -4  -2  10        0.00        0.06      0.65 o
  -3  -2  10        6.31        6.55      0.76 o
  -2  -2  10        6.91        6.69      0.57 o
  -1  -2  10      160.29      154.14      2.10 o
   0  -2  10       22.86       22.31      0.67 o
   1  -2  10        9.08        9.54      0.52 o
   2  -2  10      100.56       95.19      1.49 o
   3  -2  10        9.13        9.94      0.53 o
   4  -2  10       21.93       21.66      0.80 o
   5  -2  10       59.54       62.42      1.45 o
   6  -2  10        8.59        9.14      0.64 o
   7  -2  10        1.62        4.06      0.75 o
  -5  -1  10        4.89        4.25      0.97 o
  -4  -1  10       10.61        9.35      0.89 o
  -3  -1  10       25.37       24.83      0.87 o
  -2  -1  10        3.12        2.90      0.44 o
  -1  -1  10      221.03      217.77      2.50 o
   0  -1  10      161.91      163.02      1.99 o
   1  -1  10       32.12       30.55      0.81 o
   2  -1  10        4.97        6.10      0.42 o
   3  -1  10      105.16      105.65      1.46 o
   4  -1  10        3.25        3.09      0.39 o
   5  -1  10       13.13       13.96      0.72 o
   6  -1  10       21.47       19.71      0.92 o
   7  -1  10        4.89        5.54      0.76 o
  -6   0  10        0.00        0.69      1.08 o
  -5   0  10        0.22        0.16      0.71 o
  -4   0  10        0.12       -0.05      0.51 o
  -3   0  10       14.57       12.92      0.61 o
  -2   0  10       12.29       11.00      0.59 o
  -1   0  10      259.38      254.12      2.79 o
   0   0  10       15.60       16.45      0.60 o
   1   0  10       62.76       59.71      1.09 o
   2   0  10        0.38        0.79      0.30 o
   3   0  10        7.54        8.95      0.53 o
   4   0  10       67.62       64.99      1.06 o
   5   0  10       64.10       63.10      1.24 o
   6   0  10       55.62       59.88      1.49 o
   7   0  10        5.47        7.12      0.77 o
  -6   1  10        0.85        0.66      0.84 o
  -5   1  10        5.91        5.23      0.73 o
  -4   1  10        0.75        1.53      0.53 o
  -3   1  10      306.96      302.28      3.42 o
  -2   1  10        0.91       -0.38      0.38 o
  -1   1  10      117.82      117.33      1.47 o
   0   1  10       22.70       21.34      0.62 o
   1   1  10       47.65       47.87      0.94 o
   2   1  10       23.05       18.84      0.53 o
   3   1  10       32.32       30.66      0.68 o
   4   1  10      183.29      197.18      1.99 o
   5   1  10       21.12       22.61      1.14 o
   6   1  10        0.00       -0.39      0.39 o
   7   1  10        4.79        4.39      0.68 o
  -6   2  10        0.65        1.02      0.77 o
  -5   2  10        3.45        1.49      0.62 o
  -4   2  10       13.32       11.62      0.83 o
  -3   2  10        8.13        6.35      0.45 o
  -2   2  10        0.43       -0.29      0.29 o
  -1   2  10      151.51      141.97      1.67 o
   0   2  10       90.77      103.45      1.39 o
   1   2  10       58.42       55.11      1.00 o
   2   2  10        3.94        4.64      0.42 o
   3   2  10       20.50       16.55      0.48 o
   4   2  10        1.21        0.66      0.28 o
   5   2  10       11.33       10.66      0.54 o
   6   2  10        0.53        0.17      0.39 o
   7   2  10        0.09        0.88      0.55 o
  -6   3  10        0.30       -0.34      0.95 o
  -5   3  10        1.96        0.78      0.56 o
  -4   3  10        0.52        0.79      0.50 o
  -3   3  10        4.40        3.93      0.42 o
  -2   3  10        0.33        0.73      0.32 o
  -1   3  10       16.55       17.99      0.51 o
   0   3  10        3.49        2.27      0.29 o
   1   3  10        1.20        0.72      0.24 o
   2   3  10       38.12       36.64      0.66 o
   3   3  10        0.90       -0.26      0.26 o
   4   3  10       26.83       31.72      0.67 o
   5   3  10        0.03       -0.34      0.34 o
   6   3  10       23.71       21.74      0.77 o
   7   3  10        2.42        2.45      0.61 o
  -6   4  10        0.30        0.19      1.31 o
  -5   4  10        0.38        0.37      0.66 o
  -4   4  10        4.39        4.40      0.58 o
  -3   4  10       38.25       41.39      0.91 o
  -2   4  10        8.17       11.52      0.50 o
  -1   4  10        0.14       -0.27      0.27 o
   0   4  10      155.92      166.86      1.94 o
   1   4  10        2.02        1.76      0.32 o
   2   4  10      133.18      130.10      1.42 o
   3   4  10       75.38       77.19      1.07 o
   4   4  10       33.10       34.64      0.69 o
   5   4  10        8.08        6.58      0.48 o
   6   4  10       15.82       15.93      0.67 o
   7   4  10        8.93        8.66      0.78 o
  -6   5  10       27.40       35.58      1.85 o
  -5   5  10        0.02       -0.51      0.51 o
  -4   5  10        4.84        4.60      0.60 o
  -3   5  10        0.01       -0.32      0.32 o
  -2   5  10      120.45      116.71      1.64 o
  -1   5  10      105.10      114.86      1.44 o
   0   5  10        6.73        6.55      0.40 o
   1   5  10       37.82       36.84      0.72 o
   2   5  10       26.44       23.17      0.55 o
   3   5  10        1.79        1.38      0.30 o
   4   5  10      129.41      136.08      1.74 o
   5   5  10       16.72       18.08      0.73 o
   6   5  10       22.49       23.34      1.20 o
   7   5  10        2.07        0.35      0.57 o
  -6   6  10        0.52        0.90      1.33 o
  -5   6  10       17.22       24.71      2.19 o
  -4   6  10        2.00        3.11      0.58 o
  -3   6  10        4.89        4.88      0.45 o
  -2   6  10        0.16       -0.33      0.33 o
  -1   6  10       10.75        9.59      0.45 o
   0   6  10        0.20        0.80      0.31 o
   1   6  10       30.19       32.68      0.66 o
   2   6  10       32.90       32.33      0.63 o
   3   6  10       30.40       27.29      0.64 o
   4   6  10       21.72       22.21      0.61 o
   5   6  10        1.71        1.11      0.41 o
   6   6  10        6.06        6.97      0.52 o
   7   6  10        0.04       -0.47      0.47 o
  -6   7  10        2.60        1.23      0.92 o
  -5   7  10       10.84       11.85      1.18 o
  -4   7  10        0.45        0.79      0.52 o
  -3   7  10       14.34       16.58      0.63 o
  -2   7  10       75.67       79.80      1.32 o
  -1   7  10       52.34       51.02      0.91 o
   0   7  10       73.73       82.38      1.19 o
   1   7  10       19.15       16.07      0.59 o
   2   7  10       53.29       50.25      0.77 o
   3   7  10        2.57        2.13      0.30 o
   4   7  10       13.20       11.88      1.05 o
   5   7  10        6.77        7.43      0.62 o
   6   7  10       15.73       17.60      1.91 o
   7   7  10        1.40        2.74      0.73 o
  -5   8  10        2.79        1.76      0.90 o
  -4   8  10        2.75        2.03      0.59 o
  -3   8  10        7.61        6.89      0.57 o
  -2   8  10       14.55       14.36      0.74 o
  -1   8  10       51.40       51.22      0.95 o
   0   8  10        2.69        3.19      0.41 o
   1   8  10       95.68       86.91      1.41 o
   2   8  10       56.40       54.36      1.02 o
   3   8  10        3.60        3.42      0.39 o
   4   8  10        3.36        6.86      2.20 o
   5   8  10        8.99        9.42      0.74 o
   6   8  10        0.02       -0.57      0.57 o
   7   8  10        0.71        1.54      0.78 o
  -5   9  10        1.04        0.84      1.00 o
  -4   9  10       30.48       29.73      1.22 o
  -3   9  10       61.06       74.09      1.59 o
  -2   9  10        2.26        0.99      0.42 o
  -1   9  10        7.20        6.67      0.59 o
   0   9  10      205.97      216.53      2.52 o
   1   9  10       19.80       17.38      0.81 o
   2   9  10       38.05       39.53      0.93 o
   3   9  10        1.38        2.15      0.43 o
   4   9  10        1.62        1.80      0.48 o
   5   9  10       30.83       29.69      1.17 o
   6   9  10        3.31        2.36      0.70 o
   7   9  10        0.18       -0.52      0.79 o
  -5  10  10        5.03        7.15      1.19 o
  -4  10  10       66.82       75.56      2.26 o
  -3  10  10        5.46        5.63      0.77 o
  -2  10  10       28.40       28.79      1.22 o
  -1  10  10       79.81       75.89      1.40 o
   0  10  10       22.65       24.23      0.76 o
   1  10  10      449.73      430.74      5.43 o
   2  10  10       72.18       68.57      1.25 o
   3  10  10       12.56       10.28      0.66 o
   4  10  10       13.63       13.75      0.88 o
   5  10  10        6.28        7.64      0.77 o
   6  10  10        4.44        3.53      0.76 o
  -5  11  10       15.16       11.98      1.45 o
  -4  11  10       11.06       10.49      1.11 o
  -3  11  10        7.03        7.27      0.84 o
  -2  11  10        8.61       10.53      0.91 o
  -1  11  10      268.27      260.42      4.22 o
   0  11  10       48.55       47.78      1.84 o
   1  11  10       51.95       53.33      1.47 o
   2  11  10       39.28       42.61      1.87 o
   3  11  10        1.90        1.99      0.72 o
   4  11  10        4.37        5.96      0.93 o
   5  11  10        0.14       -0.57      0.72 o
   6  11  10        0.01       -0.65      1.40 o
  -4  12  10       12.99       14.50      1.10 o
  -3  12  10       10.13       10.15      1.37 o
  -2  12  10       25.05       23.62      1.94 o
  -1  12  10        7.18        7.44      1.06 o
   0  12  10       19.61       20.34      1.61 o
   1  12  10        4.10        3.18      0.80 o
   2  12  10       53.59       47.03      1.85 o
   3  12  10        3.56        2.07      0.78 o
   4  12  10        0.41       -0.58      0.77 o
   5  12  10        2.23        1.94      0.89 o
   6  12  10        0.61        1.25      1.04 o
  -4  13  10        1.85        2.48      1.16 o
  -3  13  10        0.06        0.14      1.19 o
  -2  13  10        6.18        4.96      1.03 o
  -1  13  10       25.55       23.38      1.63 o
   0  13  10        0.05        0.95      1.17 o
   1  13  10       14.30        8.76      1.35 o
   2  13  10       22.46       22.37      1.39 o
   3  13  10        3.16        1.68      1.12 o
   4  13  10        0.17        0.98      2.05 o
   5  13  10        3.77        4.10      1.73 o
  -3  14  10        4.93        4.95      1.33 o
  -2  14  10        9.96       11.49      3.00 o
  -1  14  10       23.21       24.66      1.90 o
   0  14  10        0.00       -1.25      1.25 o
   1  14  10        1.91        1.37      1.40 o
   2  14  10        2.21        2.78      1.37 o
   3  14  10        8.05        8.19      1.23 o
   4  14  10        2.64        3.52      1.53 o
   5  14  10        0.27        1.16      1.87 o
  -3  15  10        0.01        0.47      2.09 o
  -2  15  10        4.02        3.28      1.50 o
  -1  15  10        1.66        1.48      1.41 o
   0  15  10        2.43        3.34      1.49 o
   1  15  10        0.25       -1.35      1.35 o
   2  15  10       16.42       14.77      1.81 o
   3  15  10        6.27        4.01      1.63 o
   4  15  10        2.01        1.62      2.11 o
  -2  16  10        2.39        1.03      2.31 o
  -1  16  10        0.19       -1.52      1.52 o
   0  16  10        7.23        5.25      1.75 o
   1  16  10       10.80        7.55      1.66 o
   2  16  10        0.01        0.48      1.59 o
   3  16  10        1.60        3.53      2.38 o
   0  17  10        0.34       -1.32      1.60 o
   1  17  10        0.34        2.77      1.84 o
   0  -9  11       29.85       40.49      2.71 o
   1  -9  11        0.87       -0.37      1.73 o
   2  -9  11        9.68       11.31      1.41 o
  -1  -8  11        4.35        1.65      1.66 o
   0  -8  11       20.18       22.51      2.11 o
   1  -8  11        2.06        0.51      1.57 o
   2  -8  11        2.37        2.78      1.52 o
   3  -8  11        3.81        4.09      2.38 o
  -2  -7  11        0.46       -0.91      1.41 o
  -1  -7  11        0.36       -1.32      1.43 o
   0  -7  11        2.95        0.32      1.45 o
   1  -7  11        2.29        1.19      1.35 o
   2  -7  11        6.71        4.29      1.81 o
   3  -7  11        5.56        4.87      1.55 o
   4  -7  11        2.37        4.24      1.10 o
  -3  -6  11       11.71       12.50      2.53 o
  -2  -6  11        0.35        1.02      1.35 o
  -1  -6  11        0.85        1.13      1.61 o
   0  -6  11       30.67       31.04      1.98 o
   1  -6  11        6.53        6.24      1.68 o
   2  -6  11        0.09       -0.33      1.19 o
   3  -6  11        1.14        1.10      0.88 o
   4  -6  11        8.84       10.18      1.17 o
   5  -6  11        2.34        2.77      1.16 o
  -4  -5  11       14.21       15.59      2.28 o
  -3  -5  11        9.06       14.61      1.61 o
  -2  -5  11        8.90        9.26      1.43 o
  -1  -5  11        0.09        0.72      1.22 o
   0  -5  11       12.87        8.81      1.37 o
   1  -5  11        4.19        4.39      1.23 o
   2  -5  11       11.50       11.09      1.14 o
   3  -5  11        2.67        1.91      0.87 o
   4  -5  11        9.72       12.86      1.19 o
   5  -5  11        1.39        2.56      0.86 o
   6  -5  11       17.39       17.62      1.45 o
  -4  -4  11       11.74       13.10      2.04 o
  -3  -4  11        2.13        2.66      1.08 o
  -2  -4  11        3.56        2.93      0.89 o
  -1  -4  11      106.96      105.01      2.70 o
   0  -4  11       14.29       14.74      1.51 o
   1  -4  11       53.71       44.41      2.21 o
   2  -4  11       12.72        7.27      0.96 o
   3  -4  11        0.98        0.40      0.69 o
   4  -4  11        0.11       -0.61      0.61 o
   5  -4  11        1.79        2.81      0.73 o
   6  -4  11        2.41        2.48      0.84 o
  -4  -3  11        0.87        1.03      0.93 o
  -3  -3  11        0.46       -0.32      0.92 o
  -2  -3  11        1.04        0.99      0.79 o
  -1  -3  11        0.07       -0.68      0.73 o
   0  -3  11       50.84       52.90      2.39 o
   1  -3  11        1.54        1.98      0.67 o
   2  -3  11        0.73        1.44      0.66 o
   3  -3  11       25.33       22.69      1.09 o
   4  -3  11        0.81        0.20      0.58 o
   5  -3  11        2.26        3.79      0.71 o
   6  -3  11        1.35        1.11      0.73 o
  -5  -2  11        0.20       -0.90      0.90 o
  -4  -2  11        2.85        2.70      0.86 o
  -3  -2  11       28.22       30.82      1.48 o
  -2  -2  11       13.76       12.73      0.93 o
  -1  -2  11        2.99        2.31      0.66 o
   0  -2  11       51.76       54.47      1.38 o
   1  -2  11        0.69        0.39      0.38 o
   2  -2  11        2.16        1.61      0.43 o
   3  -2  11       14.96       14.49      0.66 o
   4  -2  11       69.34       70.43      1.96 o
   5  -2  11        9.55       10.78      0.73 o
   6  -2  11        0.13        0.25      0.48 o
   7  -2  11        3.30        4.12      0.81 o
  -5  -1  11        0.93        1.11      0.96 o
  -4  -1  11        0.43        0.03      0.68 o
  -3  -1  11       33.41       34.83      1.53 o
  -2  -1  11        7.17        6.17      0.75 o
  -1  -1  11       83.15       88.63      1.50 o
   0  -1  11       54.67       56.64      1.08 o
   1  -1  11       78.99       72.13      1.29 o
   2  -1  11       36.55       29.73      0.85 o
   3  -1  11       29.43       25.32      0.75 o
   4  -1  11       58.90       59.12      1.29 o
   5  -1  11        6.94        5.39      0.61 o
   6  -1  11        6.79        8.59      0.73 o
   7  -1  11        0.40        0.87      0.64 o
  -5   0  11        1.58        2.85      1.03 o
  -4   0  11       18.21       17.57      1.11 o
  -3   0  11        1.39        0.36      0.59 o
  -2   0  11      280.43      287.40      4.63 o
  -1   0  11      690.53      687.62      7.05 o
   0   0  11        1.09        0.90      0.36 o
   1   0  11       16.84       14.86      0.59 o
   2   0  11        5.49        6.62      0.49 o
   3   0  11      145.48      139.24      1.79 o
   4   0  11       41.43       43.53      0.98 o
   5   0  11       32.56       33.20      0.95 o
   6   0  11        0.00       -0.52      0.72 o
   7   0  11        0.96        0.80      0.65 o
  -5   1  11        4.95        3.65      0.96 o
  -4   1  11        0.29        0.66      0.69 o
  -3   1  11        0.55       -0.19      0.49 o
  -2   1  11       17.64       18.42      0.70 o
  -1   1  11      971.77      965.44      9.59 o
   0   1  11      360.40      378.37      3.90 o
   1   1  11       33.36       32.56      1.00 o
   2   1  11       25.70       23.40      0.67 o
   3   1  11       18.90       18.69      0.60 o
   4   1  11       29.14       28.93      0.71 o
   5   1  11       19.37       16.42      0.75 o
   6   1  11        0.39       -0.48      0.48 o
   7   1  11        1.81        1.28      0.65 o
  -5   2  11        1.01        1.92      0.79 o
  -4   2  11       10.07        8.17      0.73 o
  -3   2  11        0.88       -0.01      0.40 o
  -2   2  11       33.84       28.50      0.93 o
  -1   2  11        5.13        3.43      0.45 o
   0   2  11      390.30      396.69      4.04 o
   1   2  11        7.83        6.69      0.56 o
   2   2  11       67.06       71.16      0.96 o
   3   2  11       15.65       13.67      0.49 o
   4   2  11       39.61       42.82      0.90 o
   5   2  11        0.21        0.25      0.44 o
   6   2  11        1.02        0.54      0.49 o
   7   2  11        4.76        4.90      0.76 o
  -5   3  11        1.36        1.37      0.62 o
  -4   3  11        0.01       -0.11      0.50 o
  -3   3  11        0.58       -0.41      0.41 o
  -2   3  11        1.76        0.84      0.35 o
  -1   3  11        0.41       -0.30      0.30 o
   0   3  11      301.95      312.56      3.11 o
   1   3  11        7.23        3.84      0.34 o
   2   3  11       39.80       41.75      0.71 o
   3   3  11        8.22       10.11      0.43 o
   4   3  11        0.50        0.15      0.31 o
   5   3  11        6.23        6.77      0.56 o
   6   3  11       15.99       18.48      0.76 o
   7   3  11        3.24        4.80      1.49 o
  -5   4  11        0.78        1.09      0.75 o
  -4   4  11        8.84       10.36      0.77 o
  -3   4  11        0.06       -0.14      0.38 o
  -2   4  11       11.25        9.34      0.53 o
  -1   4  11        2.24       -0.33      0.33 o
   0   4  11        0.07       -0.31      0.31 o
   1   4  11      367.95      343.54      3.78 o
   2   4  11       16.60       15.72      0.49 o
   3   4  11        2.29        1.76      0.31 o
   4   4  11        4.15        6.48      0.45 o
   5   4  11       36.32       36.21      1.03 o
   6   4  11        0.00       -0.29      0.43 o
   7   4  11        3.42        3.83      0.73 o
  -5   5  11        6.14       10.44      0.90 o
  -4   5  11        5.57        7.88      0.72 o
  -3   5  11       72.39       60.44      1.16 o
  -2   5  11        4.35        3.76      0.43 o
  -1   5  11        1.33        0.53      0.35 o
   0   5  11       51.51       50.86      0.98 o
   1   5  11       48.11       45.07      0.87 o
   2   5  11        9.55        9.67      0.42 o
   3   5  11       15.52       13.60      0.48 o
   4   5  11        2.07        2.04      0.35 o
   5   5  11       11.47       10.12      0.91 o
   6   5  11        9.62       12.27      0.76 o
   7   5  11        3.50        3.89      0.73 o
  -5   6  11        8.25       11.13      0.93 o
  -4   6  11       16.39       21.12      1.31 o
  -3   6  11        4.04        0.53      0.45 o
  -2   6  11        0.86        1.51      0.38 o
  -1   6  11       14.01       16.17      0.86 o
   0   6  11      274.32      285.76      3.81 o
   1   6  11       39.06       36.91      0.75 o
   2   6  11        3.48        2.61      0.38 o
   3   6  11       16.53       17.70      0.59 o
   4   6  11        4.73        6.08      1.20 o
   5   6  11        9.22        9.37      0.92 o
   6   6  11        2.50        2.11      0.56 o
   7   6  11        0.13        0.56      0.64 o
  -5   7  11        5.38        7.73      0.89 o
  -4   7  11        1.27        0.64      0.57 o
  -3   7  11        5.52        7.87      0.66 o
  -2   7  11        6.30        3.05      0.44 o
  -1   7  11       15.26       16.80      0.65 o
   0   7  11       10.46        6.91      0.49 o
   1   7  11        6.56        6.57      0.45 o
   2   7  11       27.83       31.97      0.75 o
   3   7  11        5.96        4.47      0.41 o
   4   7  11        9.90        9.47      0.50 o
   5   7  11        0.65        0.42      0.44 o
   6   7  11        1.49        1.86      0.59 o
   7   7  11        6.62        7.78      0.88 o
  -5   8  11        0.01       -0.38      0.85 o
  -4   8  11       19.40       24.17      1.28 o
  -3   8  11        3.56        2.29      0.61 o
  -2   8  11       61.01       56.12      1.19 o
  -1   8  11       24.62       25.42      0.80 o
   0   8  11        0.89       -0.03      0.33 o
   1   8  11      614.56      589.31      9.82 o
   2   8  11        3.36        3.27      0.43 o
   3   8  11        1.98        1.41      0.38 o
   4   8  11       20.74       30.78      1.77 o
   5   8  11        4.75        6.56      0.59 o
   6   8  11       21.10       24.99      1.36 o
   7   8  11        0.01       -0.76      0.76 o
  -5   9  11       11.54       11.24      1.36 o
  -4   9  11       13.83       13.50      1.10 o
  -3   9  11       27.50       29.31      1.42 o
  -2   9  11        0.08        0.01      0.69 o
  -1   9  11       48.70       44.51      1.00 o
   0   9  11        8.11        7.09      0.47 o
   1   9  11        0.36       -0.38      0.38 o
   2   9  11      208.51      213.87      2.69 o
   3   9  11        3.40        4.06      0.47 o
   4   9  11        3.11        3.08      0.52 o
   5   9  11       19.84       20.18      0.99 o
   6   9  11        2.85        1.45      0.70 o
   7   9  11        1.66        1.37      1.02 o
  -5  10  11       17.78       17.64      1.65 o
  -4  10  11        2.80        3.79      0.94 o
  -3  10  11        3.17        3.59      0.87 o
  -2  10  11        1.58        1.24      0.75 o
  -1  10  11      131.61      130.84      3.04 o
   0  10  11        0.52        2.05      0.59 o
   1  10  11       16.21       15.18      0.74 o
   2  10  11       97.04       93.51      1.74 o
   3  10  11       58.33       56.45      1.33 o
   4  10  11        1.70        1.98      0.79 o
   5  10  11        0.09        0.35      1.01 o
   6  10  11        1.05        1.14      0.73 o
  -5  11  11       16.62       21.56      1.71 o
  -4  11  11        4.85        5.33      1.04 o
  -3  11  11        2.82        3.44      0.79 o
  -2  11  11        1.01        1.17      0.68 o
  -1  11  11       28.93       29.00      1.29 o
   0  11  11       93.41       97.76      2.51 o
   1  11  11       16.30       17.40      1.24 o
   2  11  11      147.03      140.01      2.49 o
   3  11  11       46.58       47.43      1.43 o
   4  11  11        0.04       -0.83      0.83 o
   5  11  11        0.37        0.54      0.90 o
   6  11  11        1.28       -0.19      0.94 o
  -4  12  11        0.01       -1.05      1.05 o
  -3  12  11        8.44        9.61      1.40 o
  -2  12  11        2.22        2.58      0.94 o
  -1  12  11       46.43       50.55      1.95 o
   0  12  11        4.69        3.48      1.26 o
   1  12  11        8.20        8.72      2.00 o
   2  12  11        8.68        9.68      0.99 o
   3  12  11        2.78        2.11      1.03 o
   4  12  11       10.93       10.50      1.14 o
   5  12  11        4.79        6.30      1.06 o
   6  12  11        0.58       -0.07      1.53 o
  -4  13  11        0.13       -0.91      1.11 o
  -3  13  11        4.54        1.42      1.22 o
  -2  13  11        4.95        2.84      1.65 o
  -1  13  11       19.25       21.55      2.87 o
   0  13  11        6.49        5.47      1.44 o
   1  13  11        0.21       -1.15      1.15 o
   2  13  11        2.37        2.88      1.38 o
   3  13  11       32.58       37.25      1.75 o
   4  13  11        0.65        1.48      1.14 o
   5  13  11        1.75        2.16      1.10 o
  -3  14  11        0.03       -1.13      1.13 o
  -2  14  11        7.78        8.94      1.63 o
  -1  14  11       20.88       20.91      1.90 o
   0  14  11       65.42       84.01      3.27 o
   1  14  11        9.80        9.62      1.67 o
   2  14  11        9.69       10.02      1.64 o
   3  14  11        1.62        2.74      1.40 o
   4  14  11        3.89        2.68      1.30 o
   5  14  11        5.14        9.62      2.69 o
  -2  15  11        0.95        0.18      1.41 o
  -1  15  11        0.43        1.59      1.57 o
   0  15  11       35.40       42.16      2.47 o
   1  15  11        1.34        0.71      1.44 o
   2  15  11        6.37        6.07      1.60 o
   3  15  11       11.08       12.21      1.84 o
   4  15  11        0.93        1.67      2.14 o
  -2  16  11        0.01       -2.04      2.04 o
  -1  16  11        2.77        0.60      1.60 o
   0  16  11        8.92        9.26      1.80 o
   1  16  11        7.80        9.15      1.87 o
   2  16  11        2.17        2.07      1.60 o
   3  16  11        2.80        3.31      2.40 o
   1  17  11        5.34        3.77      2.19 o
   0  -8  12       16.72       20.93      2.96 o
   1  -8  12        0.28        1.13      1.65 o
   2  -8  12        0.64        0.22      1.73 o
  -1  -7  12       14.49       21.22      2.15 o
   0  -7  12        5.34        7.81      1.65 o
   1  -7  12        2.46        4.76      1.62 o
   2  -7  12        3.48        7.59      1.64 o
   3  -7  12        6.45        5.88      2.43 o
   4  -7  12        7.10        9.33      2.41 o
  -2  -6  12        2.61        0.83      1.53 o
  -1  -6  12        0.24        0.00      1.82 o
   0  -6  12       14.80       13.95      2.80 o
   1  -6  12        1.99        1.41      1.41 o
   2  -6  12        6.09        8.31      1.53 o
   3  -6  12        1.17        0.63      1.33 o
   4  -6  12        0.30       -0.54      0.85 o
  -3  -5  12       13.56       15.59      2.63 o
  -2  -5  12       11.80       14.10      1.76 o
  -1  -5  12       19.18       21.60      2.29 o
   0  -5  12        0.03       -0.45      1.22 o
   1  -5  12        0.03       -1.16      1.24 o
   2  -5  12        0.96       -0.46      1.17 o
   3  -5  12        1.82        2.98      0.99 o
   4  -5  12        1.11        0.96      0.87 o
   5  -5  12       11.55       13.01      1.26 o
  -3  -4  12        0.53        0.93      1.14 o
  -2  -4  12        1.55        1.10      1.36 o
  -1  -4  12       24.50       25.91      1.85 o
   0  -4  12        0.58        0.71      1.22 o
   1  -4  12        5.31        5.57      1.31 o
   2  -4  12        0.78        0.08      1.04 o
   3  -4  12        6.63        6.82      0.98 o
   4  -4  12       21.87       28.42      1.53 o
   5  -4  12       47.50       54.86      2.46 o
   6  -4  12        0.44       -0.73      1.00 o
  -4  -3  12       11.47       13.73      1.56 o
  -3  -3  12        3.94        4.37      1.17 o
  -2  -3  12       22.50       23.92      1.42 o
  -1  -3  12       48.06       51.89      1.99 o
   0  -3  12        2.92        2.56      1.12 o
   1  -3  12        5.91        6.23      1.25 o
   2  -3  12        4.48        3.43      0.88 o
   3  -3  12        3.42        2.80      0.68 o
   4  -3  12        0.40        1.22      0.66 o
   5  -3  12       22.22       29.99      1.34 o
   6  -3  12        0.34        0.47      0.76 o
  -4  -2  12        0.37       -0.33      0.96 o
  -3  -2  12        0.33        0.04      0.95 o
  -2  -2  12       22.40       23.18      1.32 o
  -1  -2  12        7.62        6.99      1.01 o
   0  -2  12       21.76       29.68      2.09 o
   1  -2  12       24.54       20.29      1.20 o
   2  -2  12       38.60       34.08      1.32 o
   3  -2  12        0.04       -0.33      0.56 o
   4  -2  12       16.96       16.60      1.00 o
   5  -2  12        3.74        4.14      0.73 o
   6  -2  12        6.77        9.77      1.49 o
  -4  -1  12        0.17        0.77      0.78 o
  -3  -1  12        0.02       -0.72      0.72 o
  -2  -1  12        3.85        4.31      0.87 o
  -1  -1  12       29.69       29.12      1.21 o
   0  -1  12        9.72       10.62      0.90 o
   1  -1  12       35.94       33.70      1.57 o
   2  -1  12       74.74       66.40      2.37 o
   3  -1  12       45.51       45.28      1.10 o
   4  -1  12        3.99        3.71      0.60 o
   5  -1  12        0.86        1.34      0.52 o
   6  -1  12        2.56        2.12      0.63 o
   7  -1  12        0.03       -0.16      0.86 o
  -5   0  12       29.04       35.85      2.02 o
  -4   0  12       11.20       12.78      1.11 o
  -3   0  12        2.12        1.34      0.79 o
  -2   0  12       17.08       17.20      1.00 o
  -1   0  12        2.61        3.77      1.59 o
   0   0  12       89.69       95.58      1.47 o
   1   0  12        0.00       -0.18      0.34 o
   2   0  12        0.01       -0.35      0.35 o
   3   0  12       38.94       36.00      0.91 o
   4   0  12        6.91        7.43      0.83 o
   5   0  12        4.72        5.40      0.54 o
   6   0  12       17.40       18.66      1.36 o
   7   0  12        1.64        1.74      0.72 o
  -5   1  12        0.97       -0.03      0.86 o
  -4   1  12       15.33       17.50      1.19 o
  -3   1  12        6.66        4.21      0.85 o
  -2   1  12       29.82       28.98      1.20 o
  -1   1  12       35.18       38.70      1.15 o
   0   1  12      344.90      385.69      4.03 o
   1   1  12      149.21      143.73      3.04 o
   2   1  12      127.46      108.52      1.68 o
   3   1  12        9.13        7.12      0.49 o
   4   1  12        0.07       -0.11      0.35 o
   5   1  12        0.95        0.07      0.47 o
   6   1  12        0.34       -0.21      0.52 o
   7   1  12       30.13       33.85      1.50 o
  -5   2  12        2.31        3.33      1.00 o
  -4   2  12        0.01       -0.19      0.65 o
  -3   2  12       11.28       11.81      1.00 o
  -2   2  12      225.17      224.65      2.81 o
  -1   2  12       26.89       24.55      0.83 o
   0   2  12      441.03      483.71      4.87 o
   1   2  12      151.93      154.23      2.07 o
   2   2  12       70.40       62.08      1.04 o
   3   2  12       83.92       87.05      1.63 o
   4   2  12       10.48       10.13      0.56 o
   5   2  12       18.38       20.66      0.86 o
   6   2  12        3.53        4.19      0.93 o
   7   2  12        0.01       -0.50      0.88 o
  -5   3  12        0.08       -0.26      0.82 o
  -4   3  12        2.86        1.83      0.75 o
  -3   3  12        3.08        2.54      0.88 o
  -2   3  12        6.20        3.97      0.52 o
  -1   3  12       36.40       35.54      0.89 o
   0   3  12       49.53       49.07      0.97 o
   1   3  12       89.39       86.06      1.33 o
   2   3  12        0.03        0.15      0.31 o
   3   3  12       72.82       68.09      1.15 o
   4   3  12       27.67       26.72      0.74 o
   5   3  12        7.95        8.66      0.65 o
   6   3  12        0.22        0.13      0.50 o
   7   3  12        0.51        0.36      0.63 o
  -5   4  12        3.04        4.34      1.01 o
  -4   4  12        5.54        7.71      0.88 o
  -3   4  12       30.77       28.68      1.18 o
  -2   4  12       40.47       38.04      1.06 o
  -1   4  12        0.51       -0.36      0.36 o
   0   4  12      250.45      259.61      2.88 o
   1   4  12      111.68      112.35      1.67 o
   2   4  12       18.58       19.32      0.58 o
   3   4  12       10.27        8.62      0.51 o
   4   4  12       33.13       31.21      0.79 o
   5   4  12        7.75        6.16      0.59 o
   6   4  12       12.86       13.40      0.90 o
   7   4  12        5.01        4.24      0.78 o
  -5   5  12        2.13        3.45      1.23 o
  -4   5  12        0.04        0.69      0.69 o
  -3   5  12       60.96       54.75      1.55 o
  -2   5  12        4.21        1.65      0.50 o
  -1   5  12       28.25       25.06      0.80 o
   0   5  12      138.53      144.89      1.88 o
   1   5  12       26.11       22.77      0.75 o
   2   5  12        1.64        0.86      0.33 o
   3   5  12       13.29       11.06      0.51 o
   4   5  12       10.28       11.23      0.53 o
   5   5  12        3.51        4.01      0.57 o
   6   5  12        0.19       -0.55      0.55 o
   7   5  12       19.16       21.79      1.20 o
  -5   6  12        4.60        6.62      1.21 o
  -4   6  12        7.69        5.60      0.83 o
  -3   6  12        5.28        5.20      0.69 o
  -2   6  12        9.50        2.53      0.51 o
  -1   6  12        0.01       -0.36      0.36 o
   0   6  12        1.16       -0.36      0.36 o
   1   6  12       76.55       71.07      1.53 o
   2   6  12       79.26       79.28      1.23 o
   3   6  12        0.03       -0.33      0.33 o
   4   6  12       68.95       68.50      1.28 o
   5   6  12       11.46       11.00      0.71 o
   6   6  12       19.96       24.05      1.23 o
   7   6  12        0.30        1.17      0.70 o
  -5   7  12        7.79        8.21      1.30 o
  -4   7  12        1.72        3.77      0.81 o
  -3   7  12        1.02        0.33      0.71 o
  -2   7  12        0.00       -0.44      0.44 o
  -1   7  12       22.94       19.10      0.72 o
   0   7  12        7.34        5.78      0.47 o
   1   7  12       35.11       37.57      0.89 o
   2   7  12       22.61       20.50      0.62 o
   3   7  12        4.36        5.34      0.44 o
   4   7  12        1.33        1.54      0.43 o
   5   7  12       14.46       12.52      0.76 o
   6   7  12        0.00       -0.54      0.54 o
   7   7  12       14.04       17.18      1.98 o
  -5   8  12        0.47       -0.31      1.29 o
  -4   8  12        1.49        1.45      0.82 o
  -3   8  12       12.72       15.32      1.14 o
  -2   8  12       17.54       15.24      0.95 o
  -1   8  12        9.55       11.20      0.62 o
   0   8  12        7.06        7.10      0.50 o
   1   8  12       38.59       30.57      0.91 o
   2   8  12       10.57       12.08      0.62 o
   3   8  12        8.69        7.91      0.53 o
   4   8  12        0.98        1.39      0.48 o
   5   8  12       23.07       23.03      1.01 o
   6   8  12        0.07       -0.57      0.57 o
   7   8  12        0.57       -0.78      0.78 o
  -5   9  12       12.60       16.91      1.48 o
  -4   9  12        0.62       -0.85      0.85 o
  -3   9  12        3.17        4.54      0.90 o
  -2   9  12       18.16       18.42      1.30 o
  -1   9  12       96.82       89.66      2.08 o
   0   9  12        1.50        1.46      0.54 o
   1   9  12       55.71       53.36      1.12 o
   2   9  12       11.22       11.38      0.61 o
   3   9  12       19.91       23.91      0.88 o
   4   9  12        9.18        8.27      0.78 o
   5   9  12        0.09       -0.52      0.52 o
   6   9  12       11.59       12.08      1.27 o
   7   9  12        0.03       -0.42      1.23 o
  -4  10  12        7.03        9.02      1.08 o
  -3  10  12        0.89       -0.72      0.78 o
  -2  10  12       49.76       45.08      1.59 o
  -1  10  12        0.02       -0.28      0.62 o
   0  10  12       24.33       22.74      0.99 o
   1  10  12        1.25       -0.38      0.72 o
   2  10  12        9.94       10.93      0.94 o
   3  10  12        4.80        3.57      0.77 o
   4  10  12        1.53        0.88      0.66 o
   5  10  12        7.59        7.72      0.99 o
   6  10  12        0.47       -0.77      0.77 o
  -4  11  12       23.69       29.39      2.11 o
  -3  11  12        0.51       -0.32      1.11 o
  -2  11  12        0.39       -0.06      0.81 o
  -1  11  12        3.38        4.25      0.95 o
   0  11  12       23.98       25.72      1.81 o
   1  11  12        6.69        4.14      1.33 o
   2  11  12       81.30       67.72      2.17 o
   3  11  12       37.16       38.38      1.34 o
   4  11  12        8.32        7.81      0.88 o
   5  11  12        0.04       -0.66      0.66 o
   6  11  12        0.19        0.28      1.65 o
  -4  12  12       17.26       22.26      1.86 o
  -3  12  12        3.28        3.67      1.25 o
  -2  12  12        3.34        2.89      0.95 o
  -1  12  12       12.84       10.98      1.16 o
   0  12  12        3.39        4.36      1.36 o
   1  12  12       29.26       22.46      2.48 o
   2  12  12       15.23       17.03      1.32 o
   3  12  12        8.13        9.09      0.95 o
   4  12  12        2.27        1.01      0.84 o
   5  12  12        4.85        7.64      1.92 o
   6  12  12        0.07        0.12      1.03 o
  -3  13  12       31.96       36.71      2.28 o
  -2  13  12        0.04        0.22      0.93 o
  -1  13  12        6.47        8.77      1.55 o
   0  13  12        6.91        7.25      1.51 o
   1  13  12        0.63        0.67      1.32 o
   2  13  12        2.78        0.88      1.34 o
   3  13  12        2.94        2.41      0.93 o
   4  13  12        0.25        0.06      0.87 o
   5  13  12        2.86        3.36      1.20 o
  -3  14  12        2.85        3.78      2.21 o
  -2  14  12        0.00        0.55      1.55 o
  -1  14  12        1.68        0.44      1.40 o
   0  14  12       38.73       45.99      2.88 o
   1  14  12        7.06        6.51      1.59 o
   2  14  12       17.55       16.63      1.83 o
   3  14  12        0.02       -0.06      1.35 o
   4  14  12        0.21       -0.15      1.20 o
   5  14  12        0.32        0.74      1.47 o
  -2  15  12        1.09        0.41      2.14 o
  -1  15  12       12.39       14.59      2.14 o
   0  15  12        4.00        4.31      1.55 o
   1  15  12        0.74        2.14      1.53 o
   2  15  12        2.52        4.17      1.60 o
   3  15  12        3.61        4.91      1.55 o
   4  15  12        3.38        1.74      2.25 o
  -1  16  12        0.27        1.64      1.63 o
   0  16  12        2.76        1.72      1.69 o
   1  16  12        8.01        6.28      1.85 o
   2  16  12        0.28        0.04      1.64 o
   3  16  12       11.38        9.62      2.68 o
   0  -7  13       29.01       32.30      2.49 o
   1  -7  13       40.90       46.80      2.80 o
   2  -7  13        0.00       -0.03      1.61 o
  -1  -6  13       11.17       10.44      1.95 o
   0  -6  13        0.33       -0.85      1.54 o
   1  -6  13       28.96       31.97      2.26 o
   2  -6  13        1.17       -0.42      1.47 o
   3  -6  13        5.53        7.77      2.41 o
   4  -6  13        8.85       10.10      1.65 o
  -2  -5  13        7.27        7.43      1.70 o
  -1  -5  13        2.85        4.12      1.60 o
   0  -5  13        0.22        1.44      1.44 o
   1  -5  13        4.89        6.19      1.60 o
   2  -5  13       18.08       22.40      1.89 o
   3  -5  13        0.63       -1.19      1.32 o
   4  -5  13        0.00       -0.85      0.85 o
  -3  -4  13        0.04       -1.33      2.04 o
  -2  -4  13        2.27        3.87      1.51 o
  -1  -4  13        0.01       -0.06      1.37 o
   0  -4  13        0.00        1.06      1.28 o
   1  -4  13        6.21        5.36      1.41 o
   2  -4  13        8.64       10.04      1.52 o
   3  -4  13        5.11        5.36      1.08 o
   4  -4  13        7.06        9.46      1.15 o
   5  -4  13       36.87       46.63      2.05 o
  -3  -3  13       11.41       12.27      1.57 o
  -2  -3  13        0.12       -1.03      1.24 o
  -1  -3  13        3.26        3.75      1.39 o
   0  -3  13       28.68       29.76      1.92 o
   1  -3  13        4.91        4.85      1.73 o
   2  -3  13       11.14       11.27      1.47 o
   3  -3  13        0.42       -0.13      0.71 o
   4  -3  13       19.56       24.57      1.46 o
   5  -3  13       10.41       10.83      1.47 o
  -4  -2  13        2.23        1.38      1.16 o
  -3  -2  13        4.67        4.10      1.20 o
  -2  -2  13        0.02        1.63      0.91 o
  -1  -2  13        5.04        4.59      1.32 o
   0  -2  13        1.80        1.19      1.16 o
   1  -2  13        5.32        2.85      1.21 o
   2  -2  13        1.72       -0.01      0.77 o
   3  -2  13        2.20        2.22      0.76 o
   4  -2  13        0.00       -0.60      0.64 o
   5  -2  13        2.35        3.13      0.78 o
   6  -2  13        3.73        3.47      0.91 o
  -4  -1  13        2.96        0.27      0.99 o
  -3  -1  13        0.16        0.02      0.96 o
  -2  -1  13       40.54       42.64      1.78 o
  -1  -1  13       46.43       47.97      1.89 o
   0  -1  13       95.22       97.43      3.14 o
   1  -1  13       13.95       13.19      1.71 o
   2  -1  13        0.55        0.14      0.79 o
   3  -1  13       44.55       42.96      1.32 o
   4  -1  13        2.06        2.09      0.67 o
   5  -1  13        0.77        0.79      0.68 o
   6  -1  13        0.00       -0.69      0.69 o
  -4   0  13        1.92        2.01      1.02 o
  -3   0  13        7.48        6.70      1.79 o
  -2   0  13        1.73        0.74      0.79 o
  -1   0  13       54.75       51.74      1.87 o
   0   0  13       99.02      108.73      5.15 o
   1   0  13       65.54       62.35      2.81 o
   2   0  13       43.36       39.83      1.43 o
   3   0  13       63.34       60.21      1.52 o
   4   0  13        3.91        3.72      0.71 o
   5   0  13        7.47        8.19      0.81 o
   6   0  13        0.04       -0.58      0.58 o
  -4   1  13        0.34       -0.32      1.06 o
  -3   1  13       22.47       23.28      1.34 o
  -2   1  13       22.74       22.24      1.25 o
  -1   1  13       38.23       33.93      1.97 o
   0   1  13      116.12      130.78      2.59 o
   1   1  13       11.63       10.45      0.77 o
   2   1  13        8.94        7.65      0.80 o
   3   1  13       46.75       39.30      1.10 o
   4   1  13       15.79       16.23      0.77 o
   5   1  13        2.89        2.50      0.56 o
   6   1  13       16.43       21.35      1.05 o
   7   1  13        1.00        0.75      0.72 o
  -5   2  13        4.79        8.69      1.31 o
  -4   2  13        0.14       -0.26      0.82 o
  -3   2  13        1.47        0.44      0.77 o
  -2   2  13       16.91       17.52      1.07 o
  -1   2  13        3.22        3.57      0.73 o
   0   2  13      368.01      410.34      5.38 o
   1   2  13      274.06      273.77      3.29 o
   2   2  13        0.26       -0.35      0.35 o
   3   2  13       13.02       11.04      0.58 o
   4   2  13       47.66       48.66      1.34 o
   5   2  13        8.72        7.95      0.67 o
   6   2  13        7.12        8.44      0.76 o
   7   2  13        0.01        1.03      0.71 o
  -5   3  13        4.22        4.64      1.11 o
  -4   3  13        2.18        2.40      0.82 o
  -3   3  13        4.63        4.12      0.88 o
  -2   3  13       26.61       29.78      1.24 o
  -1   3  13       62.99       64.21      2.44 o
   0   3  13        6.46        3.74      0.53 o
   1   3  13      115.61      113.08      1.55 o
   2   3  13       54.67       55.00      1.01 o
   3   3  13        2.66        1.78      0.41 o
   4   3  13        0.16        0.78      0.48 o
   5   3  13        5.95        4.41      0.59 o
   6   3  13        0.47       -0.04      0.54 o
   7   3  13        2.54        2.20      0.75 o
  -5   4  13        1.93        2.05      1.04 o
  -4   4  13        2.38        1.19      0.79 o
  -3   4  13       24.93       22.93      1.30 o
  -2   4  13        0.95       -0.31      0.64 o
  -1   4  13        3.46        2.74      0.70 o
   0   4  13       11.93       11.84      0.62 o
   1   4  13        0.45       -0.38      0.38 o
   2   4  13       53.15       52.09      1.03 o
   3   4  13        2.50        1.99      0.40 o
   4   4  13        1.85        3.42      0.51 o
   5   4  13       34.26       35.06      1.12 o
   6   4  13        3.52        4.41      0.67 o
   7   4  13        6.31        7.92      1.14 o
  -5   5  13        0.22        0.96      0.95 o
  -4   5  13        1.93        0.72      0.77 o
  -3   5  13        1.65        1.92      0.77 o
  -2   5  13        1.67        0.99      0.66 o
  -1   5  13       19.58       17.23      0.98 o
   0   5  13      106.46      107.27      1.61 o
   1   5  13       10.87        9.63      0.51 o
   2   5  13        0.59        0.42      0.36 o
   3   5  13       10.16        8.09      0.50 o
   4   5  13       32.71       35.71      1.01 o
   5   5  13       13.73       15.71      0.80 o
   6   5  13        0.19        0.25      0.57 o
   7   5  13        0.02       -0.54      0.68 o
  -5   6  13        7.90        7.64      1.24 o
  -4   6  13        0.21        0.61      0.75 o
  -3   6  13        1.15        2.21      0.79 o
  -2   6  13       56.07       50.44      1.58 o
  -1   6  13       11.14        8.27      0.85 o
   0   6  13       88.54       86.82      1.41 o
   1   6  13      309.94      311.64      3.18 o
   2   6  13        4.10        2.59      0.41 o
   3   6  13        7.47        6.90      0.49 o
   4   6  13        0.01       -0.44      0.44 o
   5   6  13       20.38       21.35      0.91 o
   6   6  13        4.93        4.79      0.69 o
   7   6  13        7.63        8.46      0.94 o
  -5   7  13        0.00        0.46      1.49 o
  -4   7  13       10.05        9.13      1.04 o
  -3   7  13        9.47        8.97      1.06 o
  -2   7  13        5.14        1.80      0.71 o
  -1   7  13       55.08       49.23      1.53 o
   0   7  13       38.00       43.53      1.17 o
   1   7  13      160.24      146.53      1.97 o
   2   7  13        8.61        9.16      0.58 o
   3   7  13       10.27       10.22      0.58 o
   4   7  13       17.25       18.63      0.77 o
   5   7  13        5.05        3.33      0.62 o
   6   7  13        1.24        0.91      0.63 o
   7   7  13        5.35        5.79      0.98 o
  -5   8  13        0.00       -0.93      2.09 o
  -4   8  13        3.53        3.67      0.91 o
  -3   8  13        7.12        7.17      0.99 o
  -2   8  13       22.95       21.77      1.21 o
  -1   8  13       11.98        9.50      0.86 o
   0   8  13        1.46        1.12      0.68 o
   1   8  13        3.34        1.71      0.63 o
   2   8  13      160.67      151.62      2.81 o
   3   8  13       11.39        9.13      0.73 o
   4   8  13       20.64       21.97      1.45 o
   5   8  13        0.76        0.83      0.60 o
   6   8  13        5.71        7.33      0.80 o
  -4   9  13        2.18        2.73      1.13 o
  -3   9  13        6.41        7.84      1.01 o
  -2   9  13        1.02        0.78      0.72 o
  -1   9  13       40.95       40.61      1.48 o
   0   9  13        5.73        6.28      0.89 o
   1   9  13       65.91       67.34      1.85 o
   2   9  13       26.73       24.46      1.17 o
   3   9  13       24.24       18.80      1.65 o
   4   9  13        0.62        1.60      0.80 o
   5   9  13        0.77        0.43      0.76 o
   6   9  13        0.99        1.21      1.57 o
  -4  10  13       12.54       13.60      1.55 o
  -3  10  13        0.17       -0.97      0.97 o
  -2  10  13       19.90       19.01      1.28 o
  -1  10  13        0.22        0.27      0.81 o
   0  10  13       11.00       10.54      1.43 o
   1  10  13        2.99       -0.29      1.25 o
   2  10  13       18.58       17.69      1.13 o
   3  10  13       31.77       30.82      1.32 o
   4  10  13        0.01       -0.69      0.76 o
   5  10  13        0.01       -0.77      1.07 o
   6  10  13        2.27        1.70      1.00 o
  -4  11  13        0.26        1.78      1.43 o
  -3  11  13       27.99       33.60      2.04 o
  -2  11  13       25.91       32.88      1.60 o
  -1  11  13        1.09        1.34      0.88 o
   0  11  13        6.89        7.09      2.25 o
   1  11  13       49.81       38.87      2.18 o
   2  11  13       16.50       13.75      1.28 o
   3  11  13        8.51        7.75      1.06 o
   4  11  13        3.64        2.34      0.92 o
   5  11  13        4.61        5.13      0.85 o
   6  11  13        0.02        0.17      0.81 o
  -4  12  13       15.92       18.28      2.95 o
  -3  12  13       14.27       20.08      1.82 o
  -2  12  13        3.37        2.98      0.99 o
  -1  12  13        0.31       -1.14      1.14 o
   0  12  13       27.43       26.86      1.87 o
   1  12  13        1.32        1.58      1.25 o
   2  12  13       40.99       40.36      2.31 o
   3  12  13        1.31        1.08      0.95 o
   4  12  13        3.35        1.70      0.90 o
   5  12  13        0.00        0.46      0.84 o
  -3  13  13        0.00       -0.63      1.24 o
  -2  13  13        2.92        2.06      1.41 o
  -1  13  13       12.41       11.30      2.15 o
   0  13  13       14.80       15.33      1.78 o
   1  13  13       37.53       29.92      3.60 o
   2  13  13        1.92        2.28      1.73 o
   3  13  13        0.58       -0.99      0.99 o
   4  13  13        0.32        0.88      0.93 o
   5  13  13        0.58       -0.86      0.86 o
  -3  14  13        0.05       -2.04      2.04 o
  -2  14  13        9.89       10.09      1.73 o
  -1  14  13        6.78        4.98      2.12 o
   0  14  13        4.07        2.26      1.53 o
   1  14  13        1.65        1.14      1.47 o
   2  14  13        0.29       -1.40      1.40 o
   3  14  13       42.91       44.59      2.49 o
   4  14  13        0.95        0.06      0.98 o
  -2  15  13        0.13       -1.08      2.23 o
  -1  15  13        7.37        6.78      1.67 o
   0  15  13        2.84        1.27      1.57 o
   1  15  13       24.01       27.87      2.20 o
   2  15  13       23.24       22.85      2.15 o
   3  15  13        1.43        1.24      1.57 o
   4  15  13        2.82        2.97      2.28 o
  -1  16  13        4.17        4.44      2.08 o
   0  16  13        6.07        7.18      1.81 o
   1  16  13       12.02       14.04      2.53 o
   2  16  13        4.41        4.42      1.81 o
   1  -6  14        0.14        2.35      1.78 o
   2  -6  14        0.09        0.82      1.64 o
  -1  -5  14        7.30        7.09      1.87 o
   0  -5  14        4.19        4.46      1.74 o
   1  -5  14        1.79        1.57      1.51 o
   2  -5  14        1.53        1.64      1.55 o
   3  -5  14        3.65        3.09      2.23 o
   4  -5  14        0.50        0.77      1.26 o
  -2  -4  14       24.30       22.61      3.02 o
  -1  -4  14       15.76       18.32      1.95 o
   0  -4  14        5.10        3.76      1.47 o
   1  -4  14       42.16       50.70      2.76 o
   2  -4  14        0.45        0.23      1.27 o
   3  -4  14        1.06        0.65      1.78 o
   4  -4  14        0.01       -0.62      0.89 o
  -2  -3  14       22.92       27.32      2.17 o
  -1  -3  14       46.12       51.19      2.66 o
   0  -3  14        0.22       -0.18      1.29 o
   1  -3  14        1.55        0.88      1.33 o
   2  -3  14        0.66       -0.09      1.22 o
   3  -3  14        3.39        1.91      0.80 o
   4  -3  14        0.19       -0.77      0.77 o
   5  -3  14        9.92       12.90      1.32 o
  -3  -2  14        0.00       -0.64      1.98 o
  -2  -2  14        4.16        4.30      1.45 o
  -1  -2  14       42.87       45.62      2.63 o
   0  -2  14        7.07        7.31      1.73 o
   1  -2  14       20.19       17.48      1.75 o
   2  -2  14       32.08       27.01      1.87 o
   3  -2  14        0.03        0.20      0.90 o
   4  -2  14        4.24        4.83      1.15 o
   5  -2  14        0.26       -0.04      1.09 o
  -3  -1  14        4.62        4.19      1.24 o
  -2  -1  14        0.58        0.50      0.94 o
  -1  -1  14        5.67        4.96      1.34 o
   0  -1  14       22.74       24.53      1.81 o
   1  -1  14        1.68        1.44      1.16 o
   2  -1  14        1.71        2.36      0.90 o
   3  -1  14        2.26        2.94      0.97 o
   4  -1  14        0.06        0.64      0.76 o
   5  -1  14        4.83        3.45      0.81 o
   6  -1  14        0.70        0.10      0.83 o
  -4   0  14        0.00       -0.35      1.03 o
  -3   0  14        1.22        0.72      1.02 o
  -2   0  14        5.59        5.80      1.04 o
  -1   0  14        0.06        0.12      1.63 o
   0   0  14        0.67        1.53      1.22 o
   1   0  14        0.24        0.96      1.22 o
   2   0  14       16.05       15.80      1.20 o
   3   0  14        8.76        5.93      0.81 o
   4   0  14        0.60        0.45      0.64 o
   5   0  14        0.01        0.19      0.67 o
   6   0  14        3.12        3.69      1.10 o
  -4   1  14       10.25       10.55      1.49 o
  -3   1  14       12.48       14.73      1.53 o
  -2   1  14        0.99       -0.26      0.88 o
  -1   1  14        0.53       -0.62      0.80 o
   0   1  14       24.91       29.37      1.82 o
   1   1  14        7.82        7.47      1.70 o
   2   1  14        0.09        0.39      0.81 o
   3   1  14       35.82       38.31      1.30 o
   4   1  14       16.10       11.72      0.94 o
   5   1  14        5.96        5.85      0.83 o
   6   1  14        4.46        4.69      0.90 o
  -4   2  14       20.11       28.23      1.90 o
  -3   2  14        0.00        0.40      1.14 o
  -2   2  14        0.02       -0.89      0.89 o
  -1   2  14       47.74       49.95      1.93 o
   0   2  14       26.02       29.71      2.54 o
   1   2  14        7.77        7.19      0.99 o
   2   2  14       36.36       33.47      1.35 o
   3   2  14       95.37       93.45      1.91 o
   4   2  14       61.31       64.20      2.20 o
   5   2  14        6.29        5.46      0.75 o
   6   2  14        0.20        0.03      0.82 o
  -4   3  14       21.86       19.31      1.78 o
  -3   3  14       23.62       22.47      1.67 o
  -2   3  14        8.40        8.94      1.05 o
  -1   3  14       66.57       66.99      2.16 o
   0   3  14      123.85      134.19      4.89 o
   1   3  14       22.86       22.55      1.10 o
   2   3  14        0.30       -0.50      0.57 o
   3   3  14       27.95       28.76      1.08 o
   4   3  14       84.74       87.21      2.07 o
   5   3  14        0.69        0.58      0.63 o
   6   3  14        0.86        0.17      0.73 o
  -4   4  14        1.35        1.87      1.02 o
  -3   4  14        1.26       -0.71      0.87 o
  -2   4  14       29.09       34.19      1.61 o
  -1   4  14       30.14       27.46      1.24 o
   0   4  14       14.57       16.44      1.18 o
   1   4  14        0.68       -0.28      0.84 o
   2   4  14        5.93        5.19      0.68 o
   3   4  14       11.42        9.44      0.77 o
   4   4  14        0.34       -0.59      0.59 o
   5   4  14        1.13        0.62      0.63 o
   6   4  14        0.05       -0.34      0.56 o
   7   4  14        0.60       -0.84      1.45 o
  -4   5  14        0.09       -0.50      0.94 o
  -3   5  14        2.09        2.48      0.87 o
  -2   5  14        3.80        2.62      1.02 o
  -1   5  14       37.63       35.46      1.40 o
   0   5  14        4.08        4.86      1.05 o
   1   5  14      412.68      421.86      5.48 o
   2   5  14        4.37        4.05      0.93 o
   3   5  14        0.32        0.05      0.55 o
   4   5  14        0.65       -0.21      0.64 o
   5   5  14        5.03        4.08      0.71 o
   6   5  14        0.85        1.36      0.64 o
   7   5  14        0.28       -0.93      0.93 o
  -4   6  14        0.21       -0.87      0.87 o
  -3   6  14        0.00       -0.73      0.73 o
  -2   6  14        6.01        3.68      0.79 o
  -1   6  14        8.86        7.33      0.86 o
   0   6  14       29.81       31.86      1.48 o
   1   6  14       61.94       62.61      1.79 o
   2   6  14      196.45      192.77      2.94 o
   3   6  14       30.94       29.94      1.07 o
   4   6  14        5.27        4.72      0.75 o
   5   6  14        1.26        1.08      0.67 o
   6   6  14        4.88        3.74      0.71 o
  -4   7  14        0.13        0.40      1.00 o
  -3   7  14        1.11        0.90      0.99 o
  -2   7  14       14.52       13.05      1.14 o
  -1   7  14       25.41       21.34      1.31 o
   0   7  14        4.29        4.54      1.00 o
   1   7  14       36.14       30.33      1.32 o
   2   7  14       12.01       10.60      0.93 o
   3   7  14       24.34       25.33      1.16 o
   4   7  14        8.92        8.94      0.84 o
   5   7  14       19.43       18.02      1.03 o
   6   7  14        0.67        1.14      0.80 o
  -4   8  14        6.86        9.14      3.63 o
  -3   8  14        0.31        0.61      0.98 o
  -2   8  14        0.24        0.64      0.94 o
  -1   8  14        0.34       -0.77      0.77 o
   0   8  14       11.56       10.72      1.08 o
   1   8  14        0.89       -0.81      0.81 o
   2   8  14       13.06       13.43      0.98 o
   3   8  14        0.11        0.03      0.69 o
   4   8  14        8.49        8.52      1.01 o
   5   8  14        0.01       -0.67      0.67 o
   6   8  14        3.99        3.62      1.02 o
  -4   9  14        0.10        0.62      1.01 o
  -3   9  14        4.52        5.04      2.25 o
  -2   9  14        2.14        1.42      0.87 o
  -1   9  14        0.16       -0.68      0.78 o
   0   9  14        6.22        4.36      1.19 o
   1   9  14       32.98       28.76      1.81 o
   2   9  14        8.22        8.59      1.09 o
   3   9  14        2.25        1.13      0.91 o
   4   9  14        2.64        1.69      0.84 o
   5   9  14       14.33       11.12      1.09 o
   6   9  14        1.85       -0.34      0.90 o
  -4  10  14        0.48        1.18      1.14 o
  -3  10  14        0.56        0.83      1.10 o
  -2  10  14        1.41        0.97      0.90 o
  -1  10  14       11.21       10.42      1.07 o
   0  10  14        5.38        5.48      1.34 o
   1  10  14        6.23        4.16      1.29 o
   2  10  14       48.57       54.70      2.05 o
   3  10  14        0.38       -0.61      1.19 o
   4  10  14        4.76        5.17      1.24 o
   5  10  14        0.07       -0.04      0.82 o
   6  10  14        1.17        1.60      1.04 o
  -3  11  14        0.12        0.95      1.17 o
  -2  11  14       17.34       13.21      1.25 o
  -1  11  14        2.59        1.33      1.22 o
   0  11  14        0.27       -0.59      1.22 o
   1  11  14       20.12       16.25      1.68 o
   2  11  14        9.18        7.37      1.44 o
   3  11  14        7.48        7.16      1.41 o
   4  11  14        4.67        5.76      1.24 o
   5  11  14        1.91        1.35      1.08 o
   6  11  14        5.11        3.43      1.67 o
  -3  12  14       21.69       24.73      1.99 o
  -2  12  14        8.39        9.32      1.60 o
  -1  12  14        3.38        3.70      1.38 o
   0  12  14       13.49       16.32      2.80 o
   1  12  14       24.35       20.86      1.79 o
   2  12  14       10.61       10.77      2.88 o
   3  12  14        4.69        3.73      1.06 o
   4  12  14        0.07        0.99      1.16 o
   5  12  14        3.49        1.46      2.90 o
  -3  13  14       18.50       19.37      2.85 o
  -2  13  14        3.50        4.94      1.70 o
  -1  13  14        3.05        1.07      1.44 o
   0  13  14       10.11        8.90      1.81 o
   1  13  14        0.00        0.87      1.40 o
   2  13  14        1.64        2.49      1.42 o
   3  13  14        2.32        0.30      1.30 o
   4  13  14        1.93       -1.08      1.18 o
   5  13  14        0.00        0.77      2.21 o
  -2  14  14       14.74       17.44      2.89 o
  -1  14  14        0.54       -0.88      1.46 o
   0  14  14        2.57        3.62      2.75 o
   1  14  14        1.37        1.21      1.42 o
   2  14  14        9.75        9.69      2.28 o
   3  14  14        0.00        0.17      1.52 o
   4  14  14        2.88        0.84      2.01 o
  -1  15  14        1.01        0.43      1.60 o
   0  15  14        5.67        4.28      1.65 o
   1  15  14       10.45       10.13      1.87 o
   2  15  14        5.30        3.15      2.45 o
   3  15  14        2.63        2.57      1.59 o
   0  16  14        0.14       -1.58      1.70 o
   1  16  14        3.06        4.20      1.81 o
   2  16  14        5.76        6.36      1.82 o
   1  -5  15        2.34        1.10      1.70 o
   2  -5  15        2.01        1.23      2.41 o
  -1  -4  15        1.01       -0.38      1.60 o
   0  -4  15        5.85        6.24      1.75 o
   1  -4  15        1.63        0.68      1.53 o
   2  -4  15        0.09       -1.49      1.49 o
   3  -4  15       13.02       14.70      1.85 o
  -1  -3  15        3.28        0.90      1.60 o
   0  -3  15       60.02       73.41      3.17 o
   1  -3  15       13.67       14.95      1.86 o
   2  -3  15        0.03       -0.84      1.37 o
   3  -3  15        0.04       -0.99      0.99 o
   4  -3  15        1.52        0.89      2.38 o
  -2  -2  15        2.08        1.07      1.54 o
  -1  -2  15       19.06       23.21      2.38 o
   0  -2  15        0.24        0.50      1.90 o
   1  -2  15        4.02        7.84      2.35 o
   2  -2  15       30.05       34.72      2.19 o
   3  -2  15        0.19       -0.35      0.92 o
   4  -2  15        1.39        1.06      0.91 o
   5  -2  15        5.55        6.19      1.12 o
  -3  -1  15        3.54        2.50      2.18 o
  -2  -1  15        1.46       -0.90      1.42 o
  -1  -1  15        4.84        6.70      1.62 o
   0  -1  15       13.30       15.15      1.65 o
   1  -1  15        1.25        1.66      1.35 o
   2  -1  15        0.32        1.13      1.21 o
   3  -1  15        0.19        0.47      0.74 o
   4  -1  15        4.05        4.74      1.01 o
   5  -1  15        8.05        8.40      1.14 o
  -3   0  15        1.29        0.89      1.33 o
  -2   0  15        5.55        4.05      1.38 o
  -1   0  15       20.51       22.91      1.92 o
   0   0  15       36.03       34.87      3.81 o
   1   0  15        0.46       -0.03      1.16 o
   2   0  15       11.42        8.61      1.40 o
   3   0  15       36.29       33.53      1.43 o
   4   0  15        1.69        1.96      0.87 o
   5   0  15        0.01       -0.78      0.78 o
  -3   1  15        1.21        1.36      1.21 o
  -2   1  15        1.57        1.13      0.92 o
  -1   1  15       10.25       12.49      1.54 o
   0   1  15        1.10        0.66      1.20 o
   1   1  15        7.02        6.77      1.40 o
   2   1  15       25.95       24.97      1.42 o
   3   1  15        1.12        1.34      0.74 o
   4   1  15        9.05        6.69      0.97 o
   5   1  15        2.02        2.83      0.76 o
   6   1  15        0.73       -0.24      0.81 o
  -3   2  15        8.37        9.72      1.44 o
  -2   2  15       25.56       25.11      1.50 o
  -1   2  15        0.15       -0.99      1.15 o
   0   2  15        7.95        7.45      1.38 o
   1   2  15       11.94       15.56      1.55 o
   2   2  15       19.17       19.77      1.33 o
   3   2  15        5.19        5.46      0.82 o
   4   2  15        7.72        7.99      0.87 o
   5   2  15        0.59       -0.08      0.69 o
   6   2  15        0.03       -0.05      0.79 o
  -4   3  15        1.01        0.34      1.16 o
  -3   3  15        7.75        9.52      3.21 o
  -2   3  15        2.61        3.20      0.98 o
  -1   3  15       79.85       88.64      2.52 o
   0   3  15       10.53       11.94      1.48 o
   1   3  15        2.46        3.43      1.30 o
   2   3  15       12.82       12.82      0.96 o
   3   3  15       13.20       13.06      0.87 o
   4   3  15        0.66        0.70      0.70 o
   5   3  15        6.71        4.07      0.78 o
   6   3  15        1.66        2.61      0.86 o
  -4   4  15        2.18        0.94      1.13 o
  -3   4  15        1.51        0.99      1.19 o
  -2   4  15        0.52       -0.34      0.89 o
  -1   4  15       12.72       13.77      1.32 o
   0   4  15       12.76       13.94      1.62 o
   1   4  15       23.67       23.80      1.80 o
   2   4  15       28.24       25.73      1.21 o
   3   4  15        0.52       -0.60      0.60 o
   4   4  15        0.00       -0.04      0.66 o
   5   4  15        1.48        1.65      0.70 o
   6   4  15        4.82        6.78      0.97 o
  -4   5  15        1.21        1.34      1.13 o
  -3   5  15        5.49        3.70      1.19 o
  -2   5  15       37.37       37.14      1.70 o
  -1   5  15       10.98       11.46      1.17 o
   0   5  15       92.93       97.16      3.15 o
   1   5  15        0.06       -0.51      1.09 o
   2   5  15        0.91        0.47      0.67 o
   3   5  15        0.94        0.34      0.63 o
   4   5  15        2.68        1.63      0.69 o
   5   5  15       13.06       13.39      1.78 o
   6   5  15        0.34       -0.38      0.77 o
  -4   6  15        0.76        0.04      1.15 o
  -3   6  15        2.43        2.61      1.18 o
  -2   6  15        9.50        8.41      1.10 o
  -1   6  15        1.01        1.15      0.88 o
   0   6  15       27.36       29.77      1.93 o
   1   6  15        0.83       -0.68      1.14 o
   2   6  15        3.64        3.58      0.94 o
   3   6  15        0.53        0.58      0.63 o
   4   6  15       43.89       44.08      1.54 o
   5   6  15        5.54        7.72      0.85 o
   6   6  15        1.71        2.19      0.85 o
  -4   7  15        0.63       -1.01      1.01 o
  -3   7  15        0.32        0.03      2.74 o
  -2   7  15       19.71       19.25      1.52 o
  -1   7  15        5.62        4.24      0.98 o
   0   7  15       47.68       48.39      2.42 o
   1   7  15        4.75        2.31      1.18 o
   2   7  15       29.19       28.35      1.48 o
   3   7  15        5.33        5.48      0.87 o
   4   7  15        1.20        1.95      0.86 o
   5   7  15        0.16       -0.59      0.66 o
   6   7  15        2.51        0.75      0.82 o
  -4   8  15        0.86        1.16      1.13 o
  -3   8  15        4.87        2.67      1.22 o
  -2   8  15        0.27       -0.43      1.01 o
  -1   8  15        2.02        0.52      0.83 o
   0   8  15        0.79       -0.04      1.14 o
   1   8  15        5.71        4.27      1.28 o
   2   8  15       59.12       59.10      2.06 o
   3   8  15       29.22       30.92      1.52 o
   4   8  15        1.03        0.83      0.84 o
   5   8  15        0.69        0.32      0.85 o
   6   8  15        0.02       -0.03      1.38 o
  -3   9  15        4.60        3.51      1.20 o
  -2   9  15        1.47        0.59      0.86 o
  -1   9  15        2.29        2.45      1.28 o
   0   9  15        3.38        1.12      1.17 o
   1   9  15        1.12       -0.62      1.16 o
   2   9  15        9.96        8.56      1.14 o
   3   9  15       15.67       14.11      1.25 o
   4   9  15        0.00        0.09      0.96 o
   5   9  15        0.11        0.95      0.84 o
   6   9  15        0.40       -0.25      0.99 o
  -3  10  15        0.47        0.01      1.11 o
  -2  10  15        0.33        0.28      1.13 o
  -1  10  15        7.21        6.72      1.45 o
   0  10  15        0.00       -0.65      1.16 o
   1  10  15        0.21       -1.12      1.12 o
   2  10  15        0.01       -0.53      1.22 o
   3  10  15        6.11        4.57      1.06 o
   4  10  15        4.11        3.58      1.20 o
   5  10  15        1.11       -0.01      1.07 o
   6  10  15        2.22        3.21      1.19 o
  -3  11  15        2.66        5.13      1.73 o
  -2  11  15        0.15        0.02      1.32 o
  -1  11  15        0.16       -0.19      1.23 o
   0  11  15        4.91        4.93      1.48 o
   1  11  15        0.01       -0.42      1.20 o
   2  11  15        4.78        4.03      1.40 o
   3  11  15        0.19       -0.90      0.90 o
   4  11  15        0.24       -0.61      1.25 o
   5  11  15        0.25       -0.31      1.01 o
  -3  12  15        9.32       10.18      2.58 o
  -2  12  15        4.94        8.12      1.59 o
  -1  12  15       20.63       19.70      1.85 o
   0  12  15        2.39        1.64      1.31 o
   1  12  15        4.70        5.44      1.45 o
   2  12  15        1.27        0.52      1.31 o
   3  12  15        1.17       -0.35      1.30 o
   4  12  15        1.36       -0.22      1.16 o
   5  12  15        0.03       -0.85      1.11 o
  -2  13  15        7.36        7.58      2.50 o
  -1  13  15        1.41        1.28      1.53 o
   0  13  15        0.80        0.47      1.95 o
   1  13  15       24.11       25.76      2.14 o
   2  13  15        0.06       -1.32      1.32 o
   3  13  15        4.27        2.32      2.04 o
   4  13  15        0.66        0.15      1.91 o
  -2  14  15        0.10        1.42      2.47 o
  -1  14  15        1.08        2.28      1.74 o
   0  14  15       21.95       23.30      2.11 o
   1  14  15        0.44        0.88      1.61 o
   2  14  15       16.39       13.12      1.84 o
   3  14  15        0.00        0.37      2.45 o
   4  14  15        2.02        2.97      2.20 o
  -1  15  15        0.13       -0.72      1.64 o
   0  15  15        1.58        1.48      1.71 o
   1  15  15        6.59        6.28      1.75 o
   2  15  15        0.24       -1.11      1.59 o
   3  15  15        0.94        4.54      1.74 o
   0  -3  16        1.90        2.76      2.57 o
   1  -3  16        4.74        5.52      1.87 o
   2  -3  16       40.38       46.54      2.65 o
   3  -3  16       23.04       31.73      2.40 o
  -1  -2  16        8.80       13.42      2.58 o
   0  -2  16       16.58       18.59      2.02 o
   1  -2  16        1.19       -1.04      1.49 o
   2  -2  16       10.91        7.78      2.36 o
   3  -2  16       24.71       23.46      1.68 o
   4  -2  16        7.93       10.88      2.16 o
  -2  -1  16        0.52        3.02      2.43 o
  -1  -1  16        0.02       -1.45      1.45 o
   0  -1  16       42.06       51.21      2.82 o
   1  -1  16       17.19       20.90      2.05 o
   2  -1  16        2.31       -1.24      1.96 o
   3  -1  16        5.28        5.27      1.14 o
   4  -1  16        0.14        0.62      0.91 o
  -2   0  16       11.80       16.51      2.82 o
  -1   0  16        0.23       -0.63      1.39 o
   0   0  16        0.02       -1.43      1.43 o
   1   0  16        7.10        6.12      1.41 o
   2   0  16        0.53       -1.19      1.19 o
   3   0  16        0.41        0.63      0.98 o
   4   0  16        6.84        7.08      1.23 o
   5   0  16        1.00        0.87      1.28 o
  -2   1  16        2.04        0.53      1.42 o
  -1   1  16        1.91        0.74      1.38 o
   0   1  16        5.48        5.45      1.55 o
   1   1  16        0.90       -0.97      1.29 o
   2   1  16        1.06        1.47      1.28 o
   3   1  16        0.19        0.89      0.80 o
   4   1  16        0.01        0.30      0.85 o
   5   1  16        0.05        0.60      0.87 o
  -3   2  16        0.72        1.30      2.06 o
  -2   2  16        0.07        1.24      1.41 o
  -1   2  16        5.18        3.46      1.46 o
   0   2  16       26.08       28.37      2.07 o
   1   2  16        1.94        3.01      1.38 o
   2   2  16        1.80        1.81      1.23 o
   3   2  16       16.03       16.59      1.11 o
   4   2  16       18.60       23.33      1.45 o
   5   2  16        0.09       -0.50      0.79 o
  -3   3  16       21.77       24.56      1.97 o
  -2   3  16        2.34        0.08      1.26 o
  -1   3  16       13.54       11.87      1.61 o
   0   3  16       31.80       32.81      2.11 o
   1   3  16       10.38       14.48      1.55 o
   2   3  16        3.77        5.08      1.01 o
   3   3  16        8.42       11.90      1.55 o
   4   3  16        0.42       -0.42      0.83 o
   5   3  16        3.53        4.58      0.99 o
   6   3  16        0.08       -0.80      0.81 o
  -3   4  16       12.21       16.14      1.69 o
  -2   4  16       37.68       39.46      2.24 o
  -1   4  16        1.07        0.68      1.35 o
   0   4  16        0.25       -0.47      1.28 o
   1   4  16       22.10       20.30      1.72 o
   2   4  16        2.02        1.14      0.87 o
   3   4  16        0.92        0.99      0.90 o
   4   4  16        2.02        2.76      0.90 o
   5   4  16        2.95        5.70      0.87 o
   6   4  16        0.49        1.57      0.87 o
  -3   5  16        0.31       -0.50      2.06 o
  -2   5  16       22.46       29.35      1.62 o
  -1   5  16        5.93        6.45      1.45 o
   0   5  16       32.75       33.86      2.03 o
   1   5  16        0.30       -0.22      1.16 o
   2   5  16        0.98        0.85      1.22 o
   3   5  16        0.78        0.15      0.72 o
   4   5  16        0.56        0.64      0.91 o
   5   5  16        8.71       10.38      0.97 o
   6   5  16        0.51        1.60      0.89 o
  -3   6  16        0.06       -0.52      1.10 o
  -2   6  16        3.74        2.35      1.24 o
  -1   6  16        9.61       11.74      1.63 o
   0   6  16        7.45        6.26      1.40 o
   1   6  16       12.48       14.62      1.57 o
   2   6  16       26.50       24.96      1.84 o
   3   6  16        0.05       -0.19      0.86 o
   4   6  16        7.99        9.01      1.76 o
   5   6  16        6.78        5.61      0.86 o
   6   6  16        1.95        1.30      0.92 o
  -3   7  16        2.27       -0.48      1.08 o
  -2   7  16       12.95       14.51      1.37 o
  -1   7  16        0.00       -1.38      1.38 o
   0   7  16        2.85        4.73      1.41 o
   1   7  16        3.41        2.81      1.32 o
   2   7  16       50.14       56.70      2.50 o
   3   7  16       27.42       25.43      1.57 o
   4   7  16        6.68        5.86      1.26 o
   5   7  16        1.06        0.96      0.89 o
   6   7  16        2.98        5.31      1.18 o
  -3   8  16        3.90        2.66      1.25 o
  -2   8  16        1.22        0.01      0.95 o
  -1   8  16       16.32       13.85      1.61 o
   0   8  16        3.62        2.65      1.27 o
   1   8  16        0.46        0.83      1.30 o
   2   8  16       13.97       12.56      2.90 o
   3   8  16       58.76       63.88      3.26 o
   4   8  16       10.37       11.67      1.49 o
   5   8  16        0.12        0.00      1.05 o
   6   8  16        0.00        1.42      1.06 o
  -3   9  16        1.89       -0.74      1.11 o
  -2   9  16        1.21        0.92      1.29 o
  -1   9  16        1.46        0.18      1.36 o
   0   9  16       17.33       18.76      2.57 o
   1   9  16       12.75       11.63      1.53 o
   2   9  16        3.39        4.41      2.04 o
   3   9  16        3.19        4.38      1.84 o
   4   9  16        0.60        1.43      1.15 o
   5   9  16        2.35        1.52      1.51 o
  -3  10  16        0.02        0.22      1.92 o
  -2  10  16        7.43        7.01      2.28 o
  -1  10  16        4.43        5.41      2.09 o
   0  10  16        4.79        5.42      1.59 o
   1  10  16        0.43        0.02      1.34 o
   2  10  16        0.00       -1.03      1.29 o
   3  10  16        6.37        4.75      1.14 o
   4  10  16        4.73        6.49      1.57 o
   5  10  16        0.01       -1.01      1.01 o
  -2  11  16        0.04       -1.92      1.92 o
  -1  11  16        0.52        0.65      2.52 o
   0  11  16       18.36       21.50      1.88 o
   1  11  16        1.94        2.02      1.34 o
   2  11  16        0.15        0.24      1.34 o
   3  11  16        0.17        0.25      1.58 o
   4  11  16        5.68        6.32      1.44 o
   5  11  16        0.23       -0.79      1.17 o
  -2  12  16        0.99        0.96      2.16 o
  -1  12  16       11.33       11.20      1.78 o
   0  12  16        0.18       -1.28      1.49 o
   1  12  16        0.05        1.22      1.97 o
   2  12  16        1.80        2.10      1.49 o
   3  12  16        1.36        1.42      1.88 o
   4  12  16        0.22        1.17      2.01 o
  -2  13  16       11.85       17.41      2.99 o
  -1  13  16        2.03        1.08      1.61 o
   0  13  16        0.64       -1.49      1.49 o
   1  13  16        0.05       -1.12      1.50 o
   2  13  16        0.41        0.19      1.47 o
   3  13  16        0.00       -1.32      1.40 o
   4  13  16        2.28       -1.42      1.99 o
  -1  14  16        1.77       -0.06      1.63 o
   0  14  16        0.17       -0.94      1.63 o
   1  14  16        2.61        2.62      1.63 o
   2  14  16        0.67       -0.19      1.49 o
   3  14  16        0.03       -1.46      1.46 o
   1  15  16        0.63       -0.07      2.54 o
   2  15  16        2.91        2.26      1.77 o
   1  -2  17        4.10        2.51      1.80 o
   2  -2  17        0.73        0.23      1.66 o
   0  -1  17        7.26        8.80      1.77 o
   1  -1  17       29.40       34.57      2.42 o
   2  -1  17        8.74        9.95      1.86 o
   3  -1  17        5.41        6.60      1.32 o
  -1   0  17        2.70        0.77      1.65 o
   0   0  17        0.03        0.68      1.49 o
   1   0  17        0.02       -1.50      1.50 o
   2   0  17        0.05       -1.24      1.45 o
   3   0  17        2.95        3.10      1.32 o
   4   0  17        0.40       -0.14      1.23 o
  -2   1  17        0.09       -2.16      2.16 o
  -1   1  17        0.01       -1.41      1.41 o
   0   1  17        0.50        0.17      1.88 o
   1   1  17        0.27        1.58      1.48 o
   2   1  17        3.48        3.06      1.52 o
   3   1  17        0.03        0.63      1.01 o
   4   1  17        0.01        0.77      0.98 o
  -2   2  17        1.13       -2.09      2.09 o
  -1   2  17        2.51        4.11      1.59 o
   0   2  17        3.39        3.59      1.61 o
   1   2  17        4.30        4.02      1.47 o
   2   2  17        0.11       -0.41      1.01 o
   3   2  17        3.45        2.68      1.07 o
   4   2  17        3.35        6.50      1.12 o
   5   2  17        0.02        0.97      0.90 o
  -2   3  17       29.14       33.42      3.33 o
  -1   3  17        1.09        1.51      3.24 o
   0   3  17        0.03       -1.40      1.40 o
   1   3  17        3.36        4.91      1.45 o
   2   3  17        5.85        6.67      1.23 o
   3   3  17        1.30        0.44      0.97 o
   4   3  17        5.27        4.76      1.21 o
   5   3  17        0.94        1.13      0.95 o
  -2   4  17        2.57        7.26      2.45 o
  -1   4  17       24.27       26.96      2.06 o
   0   4  17        6.10        6.94      1.54 o
   1   4  17       19.57       22.31      1.98 o
   2   4  17        7.66       10.55      1.20 o
   3   4  17        2.01        1.70      1.00 o
   4   4  17        1.11       -0.23      0.96 o
   5   4  17        0.02        0.86      0.92 o
  -2   5  17        6.15        5.66      1.50 o
  -1   5  17       10.31       13.23      2.60 o
   0   5  17        0.13       -0.30      1.38 o
   1   5  17       12.94       12.89      1.65 o
   2   5  17        0.26       -0.94      1.29 o
   3   5  17       43.23       52.43      2.10 o
   4   5  17        0.93        2.02      1.41 o
   5   5  17        0.02       -0.83      0.83 o
  -3   6  17        4.57        3.73      2.30 o
  -2   6  17        0.86        0.73      1.43 o
  -1   6  17       17.69       18.01      2.24 o
   0   6  17        0.11        1.28      1.36 o
   1   6  17        7.40        7.97      1.61 o
   2   6  17       16.40       20.15      1.84 o
   3   6  17        0.27       -0.94      0.94 o
   4   6  17        6.56        4.92      1.35 o
   5   6  17        7.02        9.87      1.48 o
  -3   7  17        3.37        2.26      2.23 o
  -2   7  17        1.53        1.42      1.45 o
  -1   7  17        2.38       -1.14      1.32 o
   0   7  17       18.64       23.70      1.94 o
   1   7  17        4.46        2.10      1.33 o
   2   7  17       14.14       16.78      1.70 o
   3   7  17       20.64       22.88      1.78 o
   4   7  17        7.86        7.46      1.41 o
   5   7  17        4.73        5.28      1.34 o
  -2   8  17        1.79       -1.32      1.82 o
  -1   8  17        0.93       -0.07      1.40 o
   0   8  17        2.08        1.57      1.43 o
   1   8  17       19.21       18.63      1.76 o
   2   8  17        3.98        4.87      1.44 o
   3   8  17        0.63        0.11      1.54 o
   4   8  17        7.61        9.65      1.76 o
   5   8  17        8.10       11.68      1.87 o
  -2   9  17        0.08       -1.94      1.98 o
  -1   9  17        2.21       -0.26      1.37 o
   0   9  17        0.10       -1.52      1.52 o
   1   9  17        0.51       -0.21      1.30 o
   2   9  17        7.98        6.93      1.43 o
   3   9  17       39.47       42.70      5.11 o
   4   9  17        0.15       -0.20      1.19 o
   5   9  17        0.05       -0.80      1.22 o
  -2  10  17        1.44        1.64      2.14 o
  -1  10  17        1.57        0.47      1.41 o
   0  10  17        0.27        0.86      1.49 o
   1  10  17        0.02       -0.69      1.32 o
   2  10  17        7.14        3.50      1.45 o
   3  10  17        3.91        2.12      1.65 o
   4  10  17       10.97       11.99      1.59 o
   5  10  17        0.14       -1.20      1.20 o
  -2  11  17        7.70        7.90      2.60 o
  -1  11  17        0.02        0.05      1.43 o
   0  11  17        0.26        0.32      1.50 o
   1  11  17        1.01       -1.41      1.41 o
   2  11  17        0.82       -0.58      1.37 o
   3  11  17        9.43        8.42      1.69 o
   4  11  17        0.70        0.71      2.01 o
  -1  12  17        0.30       -1.39      1.50 o
   0  12  17        0.52        1.39      1.61 o
   1  12  17        0.11        0.46      1.48 o
   2  12  17        2.83        2.12      1.57 o
   3  12  17        0.00        0.66      1.50 o
   4  12  17        1.62        2.40      2.16 o
  -1  13  17        0.00       -0.52      1.62 o
   0  13  17        3.16        4.17      1.69 o
   1  13  17        1.45       -0.63      1.60 o
   2  13  17        0.64       -1.21      1.55 o
   3  13  17        2.33        0.68      1.58 o
   0  14  17        0.78       -1.55      1.66 o
   1  14  17        2.36        3.54      1.79 o
   2  14  17       12.63       11.86      2.00 o
   1   0  18       35.72       40.42      2.68 o
   2   0  18        0.76       -0.85      1.58 o
   3   0  18        3.95        0.49      1.38 o
   0   1  18        4.21        3.76      1.70 o
   1   1  18        3.91        6.06      4.48 o
   2   1  18       18.68       19.42      2.10 o
   3   1  18        3.66        5.15      1.28 o
  -1   2  18        4.31        2.38      1.65 o
   0   2  18        1.70       -0.51      1.50 o
   1   2  18        0.71        1.34      1.62 o
   2   2  18        1.23       -0.23      1.77 o
   3   2  18        0.07       -0.67      1.06 o
   4   2  18        0.65       -0.25      1.25 o
  -1   3  18        4.49        3.70      1.70 o
   0   3  18        0.20        0.77      1.59 o
   1   3  18        3.22        2.95      1.54 o
   2   3  18        0.02        0.24      1.04 o
   3   3  18       11.54       14.69      1.36 o
   4   3  18        0.69        1.94      1.27 o
  -1   4  18        1.59        3.00      1.65 o
   0   4  18        2.58        3.16      1.62 o
   1   4  18        0.42        0.31      1.46 o
   2   4  18        1.47        1.85      1.45 o
   3   4  18        2.40        1.01      2.08 o
   4   4  18        0.39        1.65      1.94 o
  -2   5  18        7.40        6.91      2.55 o
  -1   5  18        8.30       11.39      1.78 o
   0   5  18       12.14       13.44      1.93 o
   1   5  18        5.39        8.60      2.78 o
   2   5  18        7.83        7.26      1.69 o
   3   5  18        0.09        1.41      1.43 o
   4   5  18        2.46        2.39      1.51 o
   5   5  18        2.41        2.24      1.30 o
  -2   6  18        3.07        2.65      2.40 o
  -1   6  18       18.55       19.08      2.07 o
   0   6  18       15.69       17.02      1.99 o
   1   6  18        1.00        0.45      1.52 o
   2   6  18        3.23        2.19      1.53 o
   3   6  18        1.96        3.02      1.38 o
   4   6  18        4.13        6.14      1.47 o
   5   6  18        5.76        8.93      1.55 o
  -2   7  18        0.01       -2.09      2.09 o
  -1   7  18       32.59       34.15      2.98 o
   0   7  18        0.12       -1.49      1.49 o
   1   7  18       19.84       19.12      1.95 o
   2   7  18        2.25        2.84      1.44 o
   3   7  18        7.52       11.57      1.66 o
   4   7  18        0.00       -1.11      1.11 o
   5   7  18        7.78       10.54      1.58 o
  -2   8  18        3.60        4.66      2.43 o
  -1   8  18        2.49        1.96      1.56 o
   0   8  18        0.08        1.54      1.48 o
   1   8  18       19.37       15.31      1.93 o
   2   8  18        2.75        2.96      1.52 o
   3   8  18       21.43       25.08      2.03 o
   4   8  18        5.18        2.06      2.01 o
   5   8  18        1.17        0.52      1.94 o
  -2   9  18        4.05        7.48      2.62 o
  -1   9  18       19.48       22.25      2.28 o
   0   9  18       21.17       23.38      2.07 o
   1   9  18        2.07        1.90      1.51 o
   2   9  18        0.14       -0.37      1.43 o
   3   9  18        1.68        0.16      1.42 o
   4   9  18       29.31       30.97      3.06 o
  -1  10  18        6.52        3.26      1.71 o
   0  10  18        0.02        0.33      1.57 o
   1  10  18        8.11        6.80      1.66 o
   2  10  18        0.72        0.60      1.54 o
   3  10  18        0.19        1.15      1.42 o
   4  10  18        1.11       -1.59      1.96 o
  -1  11  18        0.01       -0.41      1.53 o
   0  11  18       11.15       11.65      3.82 o
   1  11  18        2.11        2.75      1.71 o
   2  11  18        1.75        1.59      1.60 o
   3  11  18        0.03       -1.40      1.40 o
   4  11  18        0.00        2.45      2.20 o
   0  12  18        0.35       -0.71      1.64 o
   1  12  18        1.62        2.18      1.85 o
   2  12  18        0.12        0.42      1.50 o
   3  12  18        5.33        5.42      1.69 o
   0  13  18        2.49        4.51      2.79 o
   1  13  18        0.00       -1.51      1.70 o
   2  13  18        1.94        2.61      1.67 o
   1   2  19        0.95        1.22      1.80 o
   2   2  19        3.96        2.04      1.32 o
   0   3  19        1.19       -1.51      1.69 o
   1   3  19       14.23       17.21      2.34 o
   2   3  19        2.64        3.06      1.74 o
   3   3  19        0.27       -0.91      1.56 o
   0   4  19        1.00       -1.23      1.64 o
   1   4  19        0.64       -1.62      1.62 o
   2   4  19        6.43        9.49      1.80 o
   3   4  19        0.57       -1.65      1.72 o
  -1   5  19        0.31       -0.03      2.45 o
   0   5  19        3.85        7.89      1.71 o
   1   5  19        5.85        6.94      1.72 o
   2   5  19        7.29       10.48      1.78 o
   3   5  19        0.92        0.17      1.47 o
   4   5  19       10.36       12.34      2.40 o
  -1   6  19        0.69       -1.58      1.67 o
   0   6  19        8.45        8.57      2.31 o
   1   6  19        3.92        5.98      1.78 o
   2   6  19        0.00        0.84      2.67 o
   3   6  19        0.19        1.00      1.52 o
   4   6  19        0.37        1.69      2.16 o
  -1   7  19        2.40        3.38      1.75 o
   0   7  19        3.87        3.78      1.67 o
   1   7  19        0.09        1.92      1.67 o
   2   7  19        0.09        0.74      1.59 o
   3   7  19        0.96        0.31      1.68 o
   4   7  19        0.32        1.15      2.06 o
  -1   8  19        5.03        5.25      1.84 o
   0   8  19        6.96        5.43      1.79 o
   1   8  19        0.40        2.42      1.60 o
   2   8  19        9.27       10.30      1.92 o
   3   8  19        0.36        1.20      1.58 o
   4   8  19        2.43       -0.29      1.89 o
  -1   9  19       15.39       14.17      3.07 o
   0   9  19       14.26       21.76      2.21 o
   1   9  19        0.44        0.33      1.61 o
   2   9  19        0.01        1.54      1.60 o
   3   9  19        1.65        2.47      1.51 o
   0  10  19        1.49        2.41      1.67 o
   1  10  19        5.12        6.69      2.63 o
   2  10  19        0.39        0.02      1.53 o
   3  10  19        0.17       -0.76      1.54 o
   0  11  19        0.00       -1.70      1.70 o
   1  11  19        2.59        2.78      1.81 o
   2  11  19        0.32        2.59      1.73 o
   3  11  19        0.01       -1.46      1.46 o
   1   6  20        0.06       -1.78      1.78 o
   2   6  20        4.53        5.27      1.90 o
   1   7  20        4.56        4.70      1.92 o
   2   7  20        5.58        4.11      1.75 o
   1   8  20        0.08       -1.61      1.61 o
   2   8  20        0.37       -1.12      1.90 o
 
